# Supplementary material for: Natural selection contributes to food web stability
Source: PLoS One. 2020 Jan 10;15(1):e0227420. doi: 10.1371/journal.pone.0227420 (PMC6953789; doi:10.1371/journal.pone.0227420)
Supplement: S1 Code — (NB) [file pone.0227420.s002.nb]

(* Content-type: application/vnd.wolfram.mathematica *)

(*** Wolfram Notebook File ***)
(* http://www.wolfram.com/nb *)

(* CreatedBy='Mathematica 9.0' *)

(*CacheID: 234*)
(* Internal cache information:
NotebookFileLineBreakTest
NotebookFileLineBreakTest
NotebookDataPosition[       157,          7]
NotebookDataLength[    386334,       9086]
NotebookOptionsPosition[    382947,       8997]
NotebookOutlinePosition[    383354,       9014]
CellTagsIndexPosition[    383311,       9011]
WindowFrame->Normal*)

(* Beginning of Notebook Content *)
Notebook[{

Cell[CellGroupData[{
Cell[BoxData[
 RowBox[{"(*", 
  RowBox[{"Fig", ".1", "a", 
   RowBox[{"(", 
    RowBox[{"random", " ", "food", " ", "web"}], ")"}]}], "*)"}]], "Input",
 CellGroupingRules->{GroupTogetherGrouping, 10000.},
 CellChangeTimes->{{3.7782732198833246`*^9, 3.778273247184357*^9}, {
  3.778462731476223*^9, 3.778462740134651*^9}, {3.778529568542845*^9, 
  3.7785295985009413`*^9}}],

Cell[BoxData[
 RowBox[{
  RowBox[{"(*", 
   RowBox[{"Assin", " ", "community", " ", "complexity"}], "*)"}], 
  "\[IndentingNewLine]", 
  RowBox[{
   RowBox[{
    RowBox[{"S", "=", "5"}], ";"}], 
   RowBox[{"(*", 
    RowBox[{
    "S", " ", "is", " ", "species", " ", "richness", " ", "Ns", " ", "in", 
     " ", "the", " ", "text", " ", 
     RowBox[{"(", 
      RowBox[{
       RowBox[{"S", " ", "=", "5"}], ",", "10", ",", "15", ",", 
       RowBox[{"20", " ", "were", " ", "tested"}]}], ")"}]}], "*)"}], 
   "\[IndentingNewLine]", 
   RowBox[{
    RowBox[{"P", "=", "0.2"}], ";"}], 
   RowBox[{"(*", 
    RowBox[{
    "P", " ", "is", " ", "connectance", " ", "C", " ", "in", " ", "the", " ", 
     "text"}], "*)"}], "\[IndentingNewLine]", 
   RowBox[{
    RowBox[{"Ng", "=", "2"}], ";"}], 
   RowBox[{"(*", 
    RowBox[{"number", " ", "of", " ", "genotypes", " ", 
     RowBox[{"(", 
      RowBox[{
       RowBox[{"Ng", " ", "=", "1"}], ",", "2", ",", "3", ",", "4", ",", 
       RowBox[{"5", " ", "were", " ", "tested"}]}], ")"}]}], "*)"}], 
   "\[IndentingNewLine]", "\[IndentingNewLine]", 
   RowBox[{
    RowBox[{"listlistpersit", "=", 
     RowBox[{"{", "}"}]}], ";"}], "\[IndentingNewLine]", 
   RowBox[{
    RowBox[{
    "Do", "[", "\[IndentingNewLine]", "\[IndentingNewLine]", 
     "\[IndentingNewLine]", 
     StyleBox[
      RowBox[{"(*", 
       RowBox[{
       "Assign", " ", "parameter", " ", "setting", " ", "before", " ", 
        "disturbance"}], "*)"}],
      FontColor->RGBColor[1, 0, 0]], "\[IndentingNewLine]", 
     RowBox[{
      RowBox[{
       RowBox[{"r", "=", " ", 
        RowBox[{"2", 
         RowBox[{"RandomReal", "[", 
          RowBox[{
           RowBox[{"{", 
            RowBox[{"0", ",", "1"}], "}"}], ",", 
           RowBox[{"Ng", "*", "S"}]}], "]"}]}]}], ";", 
       RowBox[{"(*", 
        RowBox[{"growth", " ", "rates"}], "*)"}], "\[IndentingNewLine]", 
       RowBox[{"s", "=", 
        RowBox[{"RandomReal", "[", 
         RowBox[{
          RowBox[{"{", 
           RowBox[{"1", ",", "1"}], "}"}], ",", "S"}], "]"}]}], ";", 
       RowBox[{"(*", 
        RowBox[{"self", " ", "regulation"}], "*)"}], "\[IndentingNewLine]", 
       RowBox[{"a", "=", 
        RowBox[{"0.01", " ", 
         RowBox[{"RandomReal", "[", 
          RowBox[{
           RowBox[{"{", 
            RowBox[{"0", ",", "1"}], "}"}], ",", 
           RowBox[{"{", 
            RowBox[{
             RowBox[{"Ng", "*", "S"}], ",", 
             RowBox[{"Ng", "*", "S"}]}], "}"}]}], "]"}]}]}], ";", 
       RowBox[{"(*", 
        RowBox[{"consumption", " ", "rates"}], "*)"}], "\[IndentingNewLine]", 
       RowBox[{"g", "=", " ", 
        RowBox[{"RandomReal", "[", 
         RowBox[{
          RowBox[{"{", 
           RowBox[{"0.2", ",", "0.2"}], "}"}], ",", 
          RowBox[{"{", 
           RowBox[{
            RowBox[{"Ng", "*", "S"}], ",", 
            RowBox[{"Ng", "*", "S"}]}], "}"}]}], "]"}]}], ";", 
       RowBox[{"(*", 
        RowBox[{"conversion", " ", "effeciencies"}], "*)"}], 
       "\[IndentingNewLine]", "\[IndentingNewLine]", "\[IndentingNewLine]", 
       RowBox[{"(*", 
        RowBox[{
         RowBox[{
          RowBox[{
           RowBox[{
            RowBox[{
             RowBox[{
              RowBox[{
               RowBox[{
                RowBox[{
                 RowBox[{
                  RowBox[{"...", "..."}], "..."}], "..."}], "..."}], "Build", 
               " ", "interaction", " ", "matrix", " ", 
               RowBox[{"(", "start", ")"}]}], "..."}], "..."}], "..."}], 
           "..."}], "..."}], ".."}], "*)"}], "\[IndentingNewLine]", 
       RowBox[{"NumPred", "=", 
        RowBox[{"Round", "[", "S", "]"}]}], ";", 
       RowBox[{"(*", 
        RowBox[{"number", " ", "of", " ", "predators"}], "*)"}], 
       "\[IndentingNewLine]", 
       RowBox[{"PreyLinkNum", "=", 
        RowBox[{"Round", "[", 
         RowBox[{"0.5", "*", "NumPred", " ", 
          RowBox[{"(", 
           RowBox[{"NumPred", "-", "1"}], ")"}], "*", "P", "*", 
          FractionBox["1", "2"]}], "]"}]}], ";", 
       RowBox[{"(*", 
        RowBox[{
        "number", " ", "of", " ", "interaction", " ", "link", " ", "of", " ", 
         "prey"}], "*)"}], "\[IndentingNewLine]", 
       RowBox[{"PredLinkNum", "=", "PreyLinkNum"}], ";", 
       RowBox[{"(*", 
        RowBox[{
        "number", " ", "of", " ", "interaction", " ", "link", " ", "of", " ", 
         "predator"}], "*)"}], "\[IndentingNewLine]", "\[IndentingNewLine]", 
       RowBox[{"ToSample", "=", 
        RowBox[{"Flatten", "[", 
         RowBox[{"{", 
          RowBox[{
           RowBox[{"Table", "[", 
            RowBox[{
             RowBox[{"-", "1"}], ",", 
             RowBox[{"{", "PreyLinkNum", "}"}]}], "]"}], ",", 
           RowBox[{"Table", "[", 
            RowBox[{"1", ",", 
             RowBox[{"{", "PredLinkNum", "}"}]}], "]"}], ",", 
           RowBox[{"Table", "[", 
            RowBox[{"0", ",", 
             RowBox[{"{", 
              RowBox[{
               RowBox[{"Round", "[", 
                RowBox[{"0.5", "*", "NumPred", " ", 
                 RowBox[{"(", 
                  RowBox[{"NumPred", "-", "1"}], ")"}]}], "]"}], "-", 
               "PreyLinkNum", "-", "PredLinkNum"}], "}"}]}], "]"}]}], "}"}], 
         "]"}]}], ";", "\[IndentingNewLine]", 
       RowBox[{"Samplelist", "=", 
        RowBox[{"RandomSample", "[", "ToSample", "]"}]}], ";", 
       RowBox[{"(*", 
        RowBox[{
        "randomly", " ", "making", " ", "the", " ", "list", " ", "with", " ", 
         "interaction", " ", "signs", 
         RowBox[{"(", 
          RowBox[{
           RowBox[{"-", "1"}], ",", 
           RowBox[{
            RowBox[{"+", "1"}], " ", "or", " ", "0"}]}], ")"}]}], "*)"}], 
       "\[IndentingNewLine]", "\[IndentingNewLine]", 
       RowBox[{"zerolist", "=", 
        RowBox[{"{", "}"}]}], ";", "\[IndentingNewLine]", 
       RowBox[{"Do", "[", "\[IndentingNewLine]", 
        RowBox[{
         RowBox[{"AppendTo", "[", 
          RowBox[{"zerolist", ",", 
           RowBox[{"Table", "[", 
            RowBox[{"0", ",", 
             RowBox[{"{", "x", "}"}]}], "]"}]}], "]"}], ",", 
         RowBox[{"{", 
          RowBox[{"x", ",", "1", ",", "S"}], "}"}]}], "]"}], ";", 
       "\[IndentingNewLine]", 
       RowBox[{"kugiri", "=", 
        RowBox[{"Table", "[", 
         RowBox[{
          RowBox[{"NumPred", "-", "i"}], ",", 
          RowBox[{"{", 
           RowBox[{"i", ",", "0", ",", 
            RowBox[{"NumPred", "-", "2"}]}], "}"}]}], "]"}]}], ";", 
       "\[IndentingNewLine]", 
       RowBox[{"Sonyu", "=", 
        RowBox[{"Reverse", "[", 
         RowBox[{"Table", "[", 
          RowBox[{
           RowBox[{
            RowBox[{"Sum", "[", 
             RowBox[{
              RowBox[{"kugiri", "[", 
               RowBox[{"[", "i", "]"}], "]"}], ",", 
              RowBox[{"{", 
               RowBox[{"i", ",", 
                RowBox[{"NumPred", "-", "j"}]}], "}"}]}], "]"}], "+", "1"}], 
           ",", 
           RowBox[{"{", 
            RowBox[{"j", ",", "1", ",", "NumPred"}], "}"}]}], "]"}], "]"}]}], 
       ";", "\[IndentingNewLine]", 
       RowBox[{"Do", "[", 
        RowBox[{
         RowBox[{"Samplelist", "=", 
          RowBox[{"Insert", "[", 
           RowBox[{"Samplelist", ",", 
            RowBox[{"zerolist", "[", 
             RowBox[{"[", "i", "]"}], "]"}], ",", 
            RowBox[{"Sonyu", "[", 
             RowBox[{"[", "i", "]"}], "]"}]}], "]"}]}], ",", 
         RowBox[{"{", 
          RowBox[{"i", ",", "1", ",", "NumPred"}], "}"}]}], "]"}], ";", 
       "\[IndentingNewLine]", 
       RowBox[{"(*", 
        RowBox[{
         RowBox[{
         "by", " ", "inserting", " ", "the", " ", "zero", " ", "lists", " ", 
          "into", " ", "the", " ", "list", " ", "of", " ", "interactin", " ", 
          "sings"}], ",", " ", 
         RowBox[{
         "make", " ", "the", " ", "upper", " ", "triangular", " ", "matrix", 
          " ", "with", " ", "interaction", " ", "signs"}]}], "*)"}], 
       "\[IndentingNewLine]", "\[IndentingNewLine]", 
       RowBox[{"Samplelist", "=", 
        RowBox[{"Partition", "[", 
         RowBox[{
          RowBox[{"Flatten", "[", "Samplelist", "]"}], ",", "NumPred"}], 
         "]"}]}], ";", "\[IndentingNewLine]", 
       RowBox[{"M", "=", 
        RowBox[{"-", 
         RowBox[{"Transpose", "[", "Samplelist", "]"}]}]}], ";", 
       "\[IndentingNewLine]", 
       RowBox[{"M", "=", 
        RowBox[{"Samplelist", "+", "M"}]}], ";", 
       RowBox[{"(*", 
        RowBox[{
        "completion", " ", "of", " ", "interaction", " ", "matrix", " ", 
         "with", " ", "only", " ", "signs"}], "*)"}], "\[IndentingNewLine]", 
       "\[IndentingNewLine]", 
       RowBox[{"Mup", "=", 
        RowBox[{"-", 
         RowBox[{"Transpose", "[", 
          RowBox[{"Flatten", "[", 
           RowBox[{
            RowBox[{"Table", "[", 
             RowBox[{"M", ",", 
              RowBox[{"{", "Ng", "}"}]}], "]"}], ",", "1"}], "]"}], "]"}]}]}],
        ";", "\[IndentingNewLine]", 
       RowBox[{"Mall", "=", 
        RowBox[{"-", 
         RowBox[{"Transpose", "[", 
          RowBox[{"Flatten", "[", 
           RowBox[{
            RowBox[{"Table", "[", 
             RowBox[{"Mup", ",", 
              RowBox[{"{", "Ng", "}"}]}], "]"}], ",", "1"}], "]"}], "]"}]}]}],
        ";", 
       RowBox[{"(*", 
        RowBox[{
        "interaction", " ", "sign", " ", "matrix", " ", "for", " ", 
         "multiple", " ", "genotypes"}], "*)"}], "\[IndentingNewLine]", 
       "\[IndentingNewLine]", 
       RowBox[{"Pred", "=", 
        RowBox[{"ReplacePart", "[", 
         RowBox[{"Mall", ",", 
          RowBox[{"{", 
           RowBox[{
            RowBox[{"Position", "[", 
             RowBox[{"Mall", ",", 
              RowBox[{"-", "1"}]}], "]"}], "\[Rule]", "0"}], "}"}]}], "]"}]}],
        ";", "\[IndentingNewLine]", 
       RowBox[{"Prey", "=", 
        RowBox[{"ReplacePart", "[", 
         RowBox[{"Mall", ",", 
          RowBox[{"{", 
           RowBox[{
            RowBox[{"Position", "[", 
             RowBox[{"Mall", ",", "1"}], "]"}], "\[Rule]", "0"}], "}"}]}], 
         "]"}]}], ";", "\[IndentingNewLine]", "\[IndentingNewLine]", 
       RowBox[{"Predbirth", "=", 
        RowBox[{
         RowBox[{"Pred", "*", "g"}], "+", "Prey"}]}], ";", 
       RowBox[{"(*", 
        RowBox[{"interaction", " ", "matrix", " ", "with", " ", "only", " ", 
         RowBox[{"predators", "'"}], " ", "convergion", " ", "effeciencies"}],
         "*)"}], 
       RowBox[{"Preyencounter", "=", 
        RowBox[{
         RowBox[{"Pred", "*", "a"}], "+", 
         RowBox[{"Transpose", "[", 
          RowBox[{"Pred", "*", "a"}], "]"}]}]}], ";", 
       RowBox[{"(*", 
        RowBox[{
        "interaction", " ", "matrix", " ", "with", " ", "only", " ", "prey", 
         " ", "consumption", " ", "rates"}], "*)"}], "\n", 
       "\[IndentingNewLine]", 
       RowBox[{"popsize", "=", 
        RowBox[{"Table", "[", 
         RowBox[{
          RowBox[{"Table", "[", 
           RowBox[{
            RowBox[{
             RowBox[{"x", "[", "i", "]"}], "[", "t", "]"}], ",", 
            RowBox[{"{", 
             RowBox[{"i", ",", "S"}], "}"}]}], "]"}], ",", 
          RowBox[{"{", 
           RowBox[{"Ng", "*", "S"}], "}"}]}], "]"}]}], ";", 
       "\[IndentingNewLine]", 
       RowBox[{"popsize", "=", 
        RowBox[{"Flatten", "[", 
         RowBox[{"Transpose", "[", "popsize", "]"}], "]"}]}], ";", 
       "\[IndentingNewLine]", 
       RowBox[{"popsize", "=", 
        RowBox[{"Partition", "[", 
         RowBox[{"popsize", ",", " ", 
          RowBox[{"Ng", "*", "S"}]}], "]"}]}], ";", 
       RowBox[{"(*", 
        RowBox[{
        "making", " ", "the", " ", "varaiable", " ", "of", " ", "population", 
         " ", "sizes", " ", "of", " ", "each", " ", "species"}], "*)"}], 
       "\[IndentingNewLine]", "\[IndentingNewLine]", 
       RowBox[{"F", "=", 
        RowBox[{"Partition", "[", 
         RowBox[{
          RowBox[{"Flatten", "[", 
           RowBox[{"Table", "[", 
            RowBox[{
             RowBox[{"Transpose", "[", 
              RowBox[{"Table", "[", 
               RowBox[{
                RowBox[{
                 RowBox[{"f", "[", 
                  RowBox[{"i", ",", " ", "j"}], "]"}], "[", "t", "]"}], ",", 
                " ", 
                RowBox[{"{", 
                 RowBox[{"i", ",", " ", "S"}], "}"}], ",", " ", 
                RowBox[{"{", 
                 RowBox[{"j", ",", " ", "Ng"}], "}"}]}], "]"}], "]"}], ",", 
             RowBox[{"{", 
              RowBox[{"Ng", "*", "S"}], "}"}]}], "]"}], "]"}], ",", 
          RowBox[{"{", 
           RowBox[{"Ng", "*", "S"}], "}"}]}], "]"}]}], ";", 
       RowBox[{"(*", 
        RowBox[{
        "making", " ", "the", " ", "varaiable", " ", "of", " ", "frequencies",
          " ", "of", " ", "each", " ", "genotype"}], "*)"}], 
       RowBox[{"Po", "=", 
        RowBox[{"Partition", "[", 
         RowBox[{
          RowBox[{"Flatten", "[", 
           RowBox[{"Transpose", "[", "popsize", "]"}], "]"}], ",", 
          RowBox[{"{", 
           RowBox[{"Ng", "*", "S"}], "}"}]}], "]"}]}], ";", 
       "\[IndentingNewLine]", 
       RowBox[{"Po", "=", 
        RowBox[{"Flatten", "[", 
         RowBox[{
          RowBox[{"Table", "[", 
           RowBox[{"Po", ",", 
            RowBox[{"{", "Ng", "}"}]}], "]"}], ",", "1"}], "]"}]}], ";", 
       "\[IndentingNewLine]", 
       RowBox[{"IntM", "=", 
        RowBox[{"F", "*", "Preyencounter", "*", "Predbirth", "*", "Po", "*", 
         RowBox[{"Po", "[", 
          RowBox[{"[", "1", "]"}], "]"}]}]}], ";", 
       RowBox[{"(*", 
        RowBox[{
        "interaction", " ", "matrix", " ", "without", " ", "diagonal", " ", 
         "element"}], "*)"}], 
       RowBox[{"IntM", "=", 
        RowBox[{"IntM", "+", 
         RowBox[{
          RowBox[{"(", 
           RowBox[{
            RowBox[{"r", " ", 
             RowBox[{"Po", "[", 
              RowBox[{"[", "1", "]"}], "]"}]}], "-", 
            RowBox[{
             RowBox[{"Flatten", "[", 
              RowBox[{"Table", "[", 
               RowBox[{"s", ",", 
                RowBox[{"{", "Ng", "}"}]}], "]"}], "]"}], " ", 
             SuperscriptBox[
              RowBox[{"Po", "[", 
               RowBox[{"[", "1", "]"}], "]"}], "2"]}]}], ")"}], 
          RowBox[{"IdentityMatrix", "[", 
           RowBox[{"S", "*", "Ng"}], "]"}]}]}]}], ";", 
       RowBox[{"(*", 
        RowBox[{
        "interaction", " ", "matrix", " ", "with", " ", "diagonal", " ", 
         "element"}], "*)"}], "\[IndentingNewLine]", "\[IndentingNewLine]", 
       RowBox[{"IntM2", "=", 
        RowBox[{"IntM", "*", 
         RowBox[{"F", "[", 
          RowBox[{"[", "1", "]"}], "]"}]}]}], ";", "\[IndentingNewLine]", 
       RowBox[{"IntM3", "=", 
        RowBox[{"Table", "[", 
         RowBox[{
          RowBox[{"Total", "[", 
           RowBox[{"IntM2", "[", 
            RowBox[{"[", "i", "]"}], "]"}], "]"}], ",", 
          RowBox[{"{", 
           RowBox[{"i", ",", 
            RowBox[{"S", "*", "Ng"}]}], "}"}]}], "]"}]}], ";", 
       "\[IndentingNewLine]", 
       RowBox[{"IntMatrix", "=", 
        RowBox[{"Table", "[", 
         RowBox[{
          RowBox[{"Total", "[", 
           RowBox[{
            RowBox[{"Transpose", "[", 
             RowBox[{"Partition", "[", 
              RowBox[{"IntM3", ",", "S"}], "]"}], "]"}], "[", 
            RowBox[{"[", "i", "]"}], "]"}], "]"}], ",", 
          RowBox[{"{", 
           RowBox[{"i", ",", "S"}], "}"}]}], "]"}]}], ";", 
       RowBox[{"(*", 
        RowBox[{"interaction", " ", "matrix", " ", "is", " ", "completed"}], 
        "*)"}], "\[IndentingNewLine]", 
       RowBox[{"(*", 
        RowBox[{
         RowBox[{
          RowBox[{
           RowBox[{
            RowBox[{
             RowBox[{
              RowBox[{
               RowBox[{
                RowBox[{
                 RowBox[{
                  RowBox[{"...", "..."}], "..."}], "..."}], "..."}], "Build", 
               " ", "interaction", " ", "matrix", " ", 
               RowBox[{"(", "finish", ")"}]}], "..."}], "..."}], "..."}], 
           "..."}], "..."}], ".."}], "*)"}], "\[IndentingNewLine]", 
       "\[IndentingNewLine]", 
       RowBox[{"(*", 
        RowBox[{
         RowBox[{
          RowBox[{
           RowBox[{
            RowBox[{
             RowBox[{
              RowBox[{
               RowBox[{
                RowBox[{
                 RowBox[{
                  RowBox[{"...", "..."}], "..."}], "..."}], "..."}], "Build", 
               " ", "the", " ", "right", " ", "hand", " ", "side", " ", "of", 
               " ", "Replicator", " ", "equation", " ", 
               RowBox[{"(", "start", ")"}]}], "..."}], "..."}], "..."}], 
           "..."}], "..."}], ".."}], "*)"}], "\[IndentingNewLine]", 
       RowBox[{"FM", "=", 
        RowBox[{"Transpose", "[", 
         RowBox[{"Partition", "[", 
          RowBox[{
           RowBox[{"F", "[", 
            RowBox[{"[", "1", "]"}], "]"}], ",", "S"}], "]"}], "]"}]}], ";", 
       "\[IndentingNewLine]", 
       RowBox[{"MeanFitness", "=", 
        FractionBox["IntMatrix", 
         RowBox[{
          RowBox[{"Transpose", "[", "popsize", "]"}], "[", 
          RowBox[{"[", "1", "]"}], "]"}]]}], ";", 
       RowBox[{"(*", 
        RowBox[{
        "mean", " ", "fitness", " ", "of", " ", "each", " ", "species"}], 
        "*)"}], "\[IndentingNewLine]", "\[IndentingNewLine]", 
       RowBox[{"Replicator", "=", 
        RowBox[{"Table", "[", 
         RowBox[{
          RowBox[{
           RowBox[{
            FractionBox[
             RowBox[{"Transpose", "[", 
              RowBox[{"Partition", "[", 
               RowBox[{"IntM3", ",", "S"}], "]"}], "]"}], 
             RowBox[{
              RowBox[{"Transpose", "[", "popsize", "]"}], "[", 
              RowBox[{"[", "1", "]"}], "]"}]], "[", 
            RowBox[{"[", 
             RowBox[{"i", ",", "j"}], "]"}], "]"}], "-", 
           RowBox[{
            RowBox[{"FM", "[", 
             RowBox[{"[", 
              RowBox[{"i", ",", "j"}], "]"}], "]"}], 
            RowBox[{"MeanFitness", "[", 
             RowBox[{"[", "i", "]"}], "]"}]}]}], ",", 
          RowBox[{"{", 
           RowBox[{"i", ",", "1", ",", "S"}], "}"}], ",", 
          RowBox[{"{", 
           RowBox[{"j", ",", "1", ",", "Ng"}], "}"}]}], "]"}]}], ";", 
       "\[IndentingNewLine]", "\[IndentingNewLine]", 
       RowBox[{"Do", "[", 
        RowBox[{
         RowBox[{
          RowBox[{
           RowBox[{"f", "[", 
            RowBox[{"i", ",", "Ng"}], "]"}], "[", "t", "]"}], "=", 
          RowBox[{"1", "-", 
           RowBox[{"(", 
            RowBox[{
             RowBox[{"Total", "[", 
              RowBox[{"FM", "[", 
               RowBox[{"[", "i", "]"}], "]"}], "]"}], "-", 
             RowBox[{"Last", "[", 
              RowBox[{"FM", "[", 
               RowBox[{"[", "i", "]"}], "]"}], "]"}]}], ")"}]}]}], ",", 
         RowBox[{"{", 
          RowBox[{"i", ",", "S"}], "}"}]}], "]"}], ";", 
       RowBox[{"(*", 
        RowBox[{
        "defining", " ", "the", " ", "variable", " ", "of", " ", "frequency", 
         " ", "of", " ", "genotype"}], "*)"}], 
       RowBox[{"Do", "[", 
        RowBox[{
         RowBox[{
          RowBox[{"Replicator", "[", 
           RowBox[{"[", "i", "]"}], "]"}], "=", 
          RowBox[{"Delete", "[", 
           RowBox[{
            RowBox[{"Replicator", "[", 
             RowBox[{"[", "i", "]"}], "]"}], ",", "Ng"}], "]"}]}], ",", 
         RowBox[{"{", 
          RowBox[{"i", ",", "S"}], "}"}]}], "]"}], ";", 
       RowBox[{"(*", 
        RowBox[{
        "for", " ", "making", " ", "the", " ", "total", " ", "of", " ", 
         "genotype", " ", "frequency", " ", "\"\<1\>\""}], "*)"}], 
       "\[IndentingNewLine]", 
       RowBox[{"(*", 
        RowBox[{
         RowBox[{
          RowBox[{
           RowBox[{
            RowBox[{
             RowBox[{
              RowBox[{
               RowBox[{
                RowBox[{
                 RowBox[{
                  RowBox[{"...", "..."}], "..."}], "..."}], "..."}], "Build", 
               " ", "the", " ", "right", " ", "hand", " ", "side", " ", "of", 
               " ", "Replicator", " ", "equation", " ", 
               RowBox[{"(", "finish", ")"}]}], "..."}], "..."}], "..."}], 
           "..."}], "..."}], ".."}], "*)"}], "\[IndentingNewLine]", 
       "\[IndentingNewLine]", 
       RowBox[{"(*", 
        RowBox[{
         RowBox[{
          RowBox[{
           RowBox[{
            RowBox[{
             RowBox[{
              RowBox[{"...", "..."}], "..."}], ".", "Build"}], " ", "the", 
            " ", "differential", " ", "equations", " ", "of", " ", 
            "population", " ", "sizes", " ", "and", " ", "genotype", " ", 
            "frequencies", " ", 
            RowBox[{"(", "start", ")"}]}], "..."}], "..."}], ".."}], "*)"}], 
       "\[IndentingNewLine]", 
       RowBox[{"Xbibun", "=", 
        RowBox[{"Table", "[", 
         RowBox[{
          RowBox[{
           RowBox[{
            RowBox[{"x", "[", "i", "]"}], "'"}], "[", "t", "]"}], ",", 
          RowBox[{"{", 
           RowBox[{"i", ",", "1", ",", "S"}], "}"}]}], "]"}]}], ";", 
       RowBox[{"(*", 
        RowBox[{
        "left", " ", "hand", " ", "side", " ", "of", " ", "differential", " ",
          "equations", " ", "of", " ", "population", " ", "dynamics"}], 
        "*)"}], "\[IndentingNewLine]", 
       RowBox[{"fbibun", "=", 
        RowBox[{"Flatten", "[", 
         RowBox[{"Table", "[", 
          RowBox[{
           RowBox[{
            RowBox[{
             RowBox[{"f", "[", 
              RowBox[{"i", ",", "j"}], "]"}], "'"}], "[", "t", "]"}], ",", 
           RowBox[{"{", 
            RowBox[{"i", ",", "1", ",", "S"}], "}"}], ",", 
           RowBox[{"{", 
            RowBox[{"j", ",", "1", ",", "Ng"}], "}"}]}], "]"}], "]"}]}], ";", 
       RowBox[{"(*", 
        RowBox[{
        "left", " ", "hand", " ", "side", " ", "of", " ", "differential", " ",
          "equations", " ", "of", " ", "genotype", " ", "dynamics"}], "*)"}], 
       "\n", "\[IndentingNewLine]", 
       RowBox[{"fbibun", "=", 
        RowBox[{"Partition", "[", 
         RowBox[{"fbibun", ",", "Ng"}], "]"}]}], ";", "\[IndentingNewLine]", 
       RowBox[{"Do", "[", 
        RowBox[{
         RowBox[{
          RowBox[{"fbibun", "[", 
           RowBox[{"[", "i", "]"}], "]"}], "=", 
          RowBox[{"Delete", "[", 
           RowBox[{
            RowBox[{"fbibun", "[", 
             RowBox[{"[", "i", "]"}], "]"}], ",", "Ng"}], "]"}]}], ",", 
         RowBox[{"{", 
          RowBox[{"i", ",", "S"}], "}"}]}], "]"}], ";", "\[IndentingNewLine]", 
       RowBox[{"fbibun", "=", 
        RowBox[{"Flatten", "[", "fbibun", "]"}]}], ";", "\[IndentingNewLine]",
        "\[IndentingNewLine]", 
       RowBox[{"Xeq", "=", 
        RowBox[{"Table", "[", 
         RowBox[{
          RowBox[{
           RowBox[{"Xbibun", "[", 
            RowBox[{"[", "i", "]"}], "]"}], "\[Equal]", 
           RowBox[{"IntMatrix", "[", 
            RowBox[{"[", "i", "]"}], "]"}]}], ",", 
          RowBox[{"{", 
           RowBox[{"i", ",", "1", ",", "S"}], "}"}]}], "]"}]}], ";", 
       RowBox[{"(*", " ", 
        RowBox[{
        "differential", " ", "equations", " ", "of", " ", "population", " ", 
         "dynamics"}], "*)"}], 
       RowBox[{"feq", "=", 
        RowBox[{"Table", "[", 
         RowBox[{
          RowBox[{
           RowBox[{"fbibun", "[", 
            RowBox[{"[", "i", "]"}], "]"}], "==", 
           RowBox[{
            RowBox[{"Flatten", "[", "Replicator", "]"}], "[", 
            RowBox[{"[", "i", "]"}], "]"}]}], ",", 
          RowBox[{"{", 
           RowBox[{"i", ",", "1", ",", 
            RowBox[{"S", "*", 
             RowBox[{"(", 
              RowBox[{"Ng", "-", "1"}], ")"}]}]}], "}"}]}], "]"}]}], ";", 
       RowBox[{"(*", " ", 
        RowBox[{
        "differential", " ", "equations", " ", "of", " ", "genotype", " ", 
         "dynamics"}], "*)"}], "\[IndentingNewLine]", "\[IndentingNewLine]", 
       RowBox[{"Equations", "=", 
        RowBox[{"Join", "[", 
         RowBox[{"Xeq", ",", "feq"}], "]"}]}], ";", 
       RowBox[{"(*", 
        RowBox[{
        "differential", " ", "equations", " ", "of", " ", "the", " ", 
         "system"}], "*)"}], "\[IndentingNewLine]", "\[IndentingNewLine]", 
       RowBox[{"initialx", "=", " ", 
        RowBox[{"RandomReal", "[", 
         RowBox[{
          RowBox[{"{", 
           RowBox[{"0.1", ",", "1"}], "}"}], ",", "S"}], "]"}]}], ";", 
       "\[IndentingNewLine]", 
       RowBox[{"initialX", "=", 
        RowBox[{"Table", "[", 
         RowBox[{
          RowBox[{
           RowBox[{
            RowBox[{"x", "[", "i", "]"}], "[", "0", "]"}], "\[Equal]", 
           RowBox[{"initialx", "[", 
            RowBox[{"[", "i", "]"}], "]"}]}], ",", 
          RowBox[{"{", 
           RowBox[{"i", ",", "1", ",", "S"}], "}"}]}], "]"}]}], ";", 
       RowBox[{"(*", 
        RowBox[{
        "initial", " ", "population", " ", "sizes", " ", "of", " ", "each", 
         " ", "species"}], "*)"}], "\[IndentingNewLine]", 
       "\[IndentingNewLine]", 
       RowBox[{"Initialf", "=", 
        RowBox[{"Partition", "[", 
         RowBox[{
          RowBox[{"RandomReal", "[", 
           RowBox[{
            RowBox[{"{", 
             RowBox[{"0", ",", "1"}], "}"}], ",", 
            RowBox[{"S", "*", "Ng"}]}], "]"}], ",", 
          RowBox[{"{", "Ng", "}"}]}], "]"}]}], ";", "\[IndentingNewLine]", 
       RowBox[{"Initialf", "=", 
        RowBox[{"Flatten", "[", 
         FractionBox["Initialf", 
          RowBox[{"Table", "[", 
           RowBox[{
            RowBox[{"Total", "[", 
             RowBox[{"Initialf", "[", 
              RowBox[{"[", "i", "]"}], "]"}], "]"}], ",", 
            RowBox[{"{", 
             RowBox[{"i", ",", "1", ",", "S"}], "}"}]}], "]"}]], "]"}]}], ";",
        "\[IndentingNewLine]", 
       RowBox[{"InitialF", "=", 
        RowBox[{"Table", "[", 
         RowBox[{
          RowBox[{
           RowBox[{
            RowBox[{"Flatten", "[", 
             RowBox[{"Table", "[", 
              RowBox[{
               RowBox[{
                RowBox[{"f", "[", 
                 RowBox[{"i", ",", "j"}], "]"}], "[", "0", "]"}], ",", 
               RowBox[{"{", 
                RowBox[{"i", ",", "1", ",", "S"}], "}"}], ",", 
               RowBox[{"{", 
                RowBox[{"j", ",", "1", ",", "Ng"}], "}"}]}], "]"}], "]"}], 
            "[", 
            RowBox[{"[", "i", "]"}], "]"}], "==", 
           RowBox[{"Initialf", "[", 
            RowBox[{"[", "i", "]"}], "]"}]}], ",", 
          RowBox[{"{", 
           RowBox[{"i", ",", "1", ",", 
            RowBox[{"S", "*", "Ng"}]}], "}"}]}], "]"}]}], ";", 
       RowBox[{"InitialF", "=", 
        RowBox[{"Partition", "[", 
         RowBox[{"InitialF", ",", "Ng"}], "]"}]}], ";", "\[IndentingNewLine]", 
       RowBox[{"Do", "[", 
        RowBox[{
         RowBox[{
          RowBox[{"InitialF", "[", 
           RowBox[{"[", "i", "]"}], "]"}], "=", 
          RowBox[{"Delete", "[", 
           RowBox[{
            RowBox[{"InitialF", "[", 
             RowBox[{"[", "i", "]"}], "]"}], ",", "Ng"}], "]"}]}], ",", 
         RowBox[{"{", 
          RowBox[{"i", ",", "S"}], "}"}]}], "]"}], ";", "\[IndentingNewLine]", 
       RowBox[{"InitialF", "=", 
        RowBox[{"Flatten", "[", "InitialF", "]"}]}], ";", 
       RowBox[{"(*", 
        RowBox[{
        "initial", " ", "proportion", " ", "of", " ", "each", " ", 
         "genotype"}], "*)"}], "\n", "\[IndentingNewLine]", 
       RowBox[{"DiffEq", "=", 
        RowBox[{"Join", "[", 
         RowBox[{"Equations", ",", "initialX", ",", "InitialF"}], "]"}]}], 
       ";", 
       RowBox[{"(*", 
        RowBox[{
        "a", " ", "part", " ", "of", " ", "differential", " ", "equations", 
         " ", "for", " ", "NDSolve"}], "*)"}], "\[IndentingNewLine]", 
       RowBox[{"fhensu", "=", 
        RowBox[{"Partition", "[", 
         RowBox[{
          RowBox[{"Flatten", "[", 
           RowBox[{"Table", "[", 
            RowBox[{
             RowBox[{"f", "[", 
              RowBox[{"i", ",", "j"}], "]"}], ",", 
             RowBox[{"{", 
              RowBox[{"i", ",", "1", ",", "S"}], "}"}], ",", 
             RowBox[{"{", 
              RowBox[{"j", ",", "1", ",", "Ng"}], "}"}]}], "]"}], "]"}], ",", 
          "Ng"}], "]"}]}], ";", "\[IndentingNewLine]", 
       RowBox[{"Do", "[", 
        RowBox[{
         RowBox[{
          RowBox[{"fhensu", "[", 
           RowBox[{"[", "i", "]"}], "]"}], "=", 
          RowBox[{"Delete", "[", 
           RowBox[{
            RowBox[{"fhensu", "[", 
             RowBox[{"[", "i", "]"}], "]"}], ",", "Ng"}], "]"}]}], ",", 
         RowBox[{"{", 
          RowBox[{"i", ",", "S"}], "}"}]}], "]"}], ";", "\[IndentingNewLine]", 
       RowBox[{"fhensu", "=", 
        RowBox[{"Flatten", "[", "fhensu", "]"}]}], ";", "\[IndentingNewLine]", 
       RowBox[{"Hensu", "=", 
        RowBox[{"Join", "[", 
         RowBox[{
          RowBox[{"Table", "[", 
           RowBox[{
            RowBox[{"x", "[", "i", "]"}], ",", 
            RowBox[{"{", 
             RowBox[{"i", ",", "1", ",", "S"}], "}"}]}], "]"}], ",", 
          "fhensu"}], "]"}]}], ";", 
       RowBox[{"(*", 
        RowBox[{
        "a", " ", "part", " ", "of", " ", "variables", " ", "for", " ", 
         "NDSolve"}], "*)"}], "\[IndentingNewLine]", "\[IndentingNewLine]", 
       RowBox[{"perturbgener", "=", "1000"}], ";", 
       RowBox[{"(*", 
        RowBox[{
        "time", " ", "at", " ", "which", " ", "the", " ", "disturbance", " ", 
         "occurs"}], "*)"}], "\[IndentingNewLine]", 
       RowBox[{"(*", 
        RowBox[{
         RowBox[{
          RowBox[{
           RowBox[{
            RowBox[{
             RowBox[{
              RowBox[{"...", "..."}], "..."}], ".", "Build"}], " ", "the", 
            " ", "differential", " ", "equations", " ", "of", " ", 
            "population", " ", "sizes", " ", "and", " ", "genotype", " ", 
            "frequencies", " ", 
            RowBox[{"(", "finish", ")"}]}], "..."}], "..."}], ".."}], "*)"}], 
       "\[IndentingNewLine]", "\[IndentingNewLine]", 
       RowBox[{"s1", "=", 
        RowBox[{"NDSolve", "[", 
         RowBox[{"DiffEq", ",", "Hensu", ",", 
          RowBox[{"{", 
           RowBox[{"t", ",", "0", ",", "perturbgener"}], "}"}], ",", 
          RowBox[{"MaxSteps", "\[Rule]", "Infinity"}], ",", 
          RowBox[{"MaxStepSize", "\[Rule]", "Infinity"}], ",", 
          RowBox[{"PrecisionGoal", "\[Rule]", "Automatic"}], ",", 
          RowBox[{
          "AccuracyGoal", "\[Rule]", "\[IndentingNewLine]", "Automatic"}], 
          ",", 
          RowBox[{"Method", "->", 
           RowBox[{"{", 
            RowBox[{"\"\<EquationSimplification\>\"", "->", "\"\<Solve\>\""}],
             "}"}]}]}], "]"}]}], ";", "\[IndentingNewLine]", 
       RowBox[{"(*", 
        RowBox[{
        "solving", " ", "the", " ", "differential", " ", "equations", " ", 
         "of", " ", "the", " ", "system", " ", "before", " ", "disturbance"}],
         "*)"}], "\[IndentingNewLine]", "\[IndentingNewLine]", 
       RowBox[{"listperturbx", "=", 
        RowBox[{"Flatten", "[", 
         RowBox[{"Table", "[", 
          RowBox[{
           RowBox[{"Evaluate", "[", 
            RowBox[{
             RowBox[{
              RowBox[{"Transpose", "[", "popsize", "]"}], "[", 
              RowBox[{"[", "1", "]"}], "]"}], "/.", "s1"}], "]"}], ",", 
           RowBox[{"{", 
            RowBox[{"t", ",", "perturbgener", ",", "perturbgener"}], "}"}]}], 
          "]"}], "]"}]}], ";", 
       RowBox[{"(*", 
        RowBox[{
        "populatin", " ", "sizes", " ", "just", " ", "before", " ", 
         "disturbance"}], "*)"}], "\[IndentingNewLine]", 
       RowBox[{"fsize", "=", 
        RowBox[{"Flatten", "[", 
         RowBox[{"Table", "[", 
          RowBox[{
           RowBox[{
            RowBox[{"f", "[", 
             RowBox[{"i", ",", "j"}], "]"}], "[", "t", "]"}], ",", 
           RowBox[{"{", 
            RowBox[{"i", ",", "1", ",", "S"}], "}"}], ",", 
           RowBox[{"{", 
            RowBox[{"j", ",", "1", ",", 
             RowBox[{"Ng", "-", "1"}]}], "}"}]}], "]"}], "]"}]}], ";", 
       "\[IndentingNewLine]", 
       RowBox[{"listperturbf", "=", 
        RowBox[{"Flatten", "[", 
         RowBox[{"Table", "[", 
          RowBox[{
           RowBox[{"Evaluate", "[", 
            RowBox[{"fsize", "/.", "s1"}], "]"}], ",", 
           RowBox[{"{", 
            RowBox[{"t", ",", "perturbgener", ",", "perturbgener"}], "}"}]}], 
          "]"}], "]"}]}], ";", "\[IndentingNewLine]", "\[IndentingNewLine]", 
       StyleBox[
        RowBox[{"(*", 
         RowBox[{
         "Assign", " ", "parameter", " ", "and", " ", "initial", " ", "sizes",
           " ", "after", " ", "disturbance"}], "*)"}],
        FontColor->RGBColor[1, 0, 0]], "\[IndentingNewLine]", 
       RowBox[{"r", "=", " ", 
        RowBox[{"0.5", 
         RowBox[{"RandomReal", "[", 
          RowBox[{
           RowBox[{"{", 
            RowBox[{"0", ",", "1"}], "}"}], ",", 
           RowBox[{"Ng", "*", "S"}]}], "]"}]}]}], ";", "\[IndentingNewLine]", 
       RowBox[{"a", "=", 
        RowBox[{"0.5", " ", 
         RowBox[{"RandomReal", "[", 
          RowBox[{
           RowBox[{"{", 
            RowBox[{"0", ",", "1"}], "}"}], ",", 
           RowBox[{"{", 
            RowBox[{
             RowBox[{"Ng", "*", "S"}], ",", 
             RowBox[{"Ng", "*", "S"}]}], "}"}]}], "]"}]}]}], ";", 
       "\[IndentingNewLine]", 
       RowBox[{"initialX", "=", 
        RowBox[{"Table", "[", 
         RowBox[{
          RowBox[{
           RowBox[{
            RowBox[{"x", "[", "i", "]"}], "[", "0", "]"}], "\[Equal]", 
           RowBox[{"listperturbx", "[", 
            RowBox[{"[", "i", "]"}], "]"}]}], ",", 
          RowBox[{"{", 
           RowBox[{"i", ",", "1", ",", "S"}], "}"}]}], "]"}]}], ";", 
       "\[IndentingNewLine]", 
       RowBox[{"faft", "=", 
        RowBox[{"Flatten", "[", 
         RowBox[{"Table", "[", 
          RowBox[{
           RowBox[{
            RowBox[{"f", "[", 
             RowBox[{"i", ",", "j"}], "]"}], "[", "0", "]"}], ",", 
           RowBox[{"{", 
            RowBox[{"i", ",", "1", ",", "S"}], "}"}], ",", 
           RowBox[{"{", 
            RowBox[{"j", ",", "1", ",", 
             RowBox[{"Ng", "-", "1"}]}], "}"}]}], "]"}], "]"}]}], ";", 
       "\[IndentingNewLine]", "\[IndentingNewLine]", 
       RowBox[{"(*", 
        RowBox[{
         RowBox[{
          RowBox[{
           RowBox[{
            RowBox[{
             RowBox[{
              RowBox[{"...", "..."}], "..."}], "Build", " ", "interaction", 
             " ", "matrix", " ", "based", " ", "on", " ", "the", " ", "same", 
             " ", "procedures", " ", "in", " ", "before", " ", "disturbance", 
             " ", 
             RowBox[{"(", "start", ")"}]}], "..."}], "..."}], "..."}], ".."}],
         "*)"}], "\[IndentingNewLine]", 
       RowBox[{"Preyencounter", "=", 
        RowBox[{
         RowBox[{"Pred", "*", "a"}], "+", 
         RowBox[{"Transpose", "[", 
          RowBox[{"Pred", "*", "a"}], "]"}]}]}], ";", 
       RowBox[{"(*", 
        RowBox[{
        "interaction", " ", "matrix", " ", "with", " ", "only", " ", "prey", 
         " ", "consumption", " ", "rates"}], "*)"}], "\[IndentingNewLine]", 
       "\[IndentingNewLine]", 
       RowBox[{"popsize", "=", 
        RowBox[{"Table", "[", 
         RowBox[{
          RowBox[{"Table", "[", 
           RowBox[{
            RowBox[{
             RowBox[{"x", "[", "i", "]"}], "[", "t", "]"}], ",", 
            RowBox[{"{", 
             RowBox[{"i", ",", "S"}], "}"}]}], "]"}], ",", 
          RowBox[{"{", 
           RowBox[{"Ng", "*", "S"}], "}"}]}], "]"}]}], ";", 
       "\[IndentingNewLine]", 
       RowBox[{"popsize", "=", 
        RowBox[{"Flatten", "[", 
         RowBox[{"Transpose", "[", "popsize", "]"}], "]"}]}], ";", 
       "\[IndentingNewLine]", 
       RowBox[{"popsize", "=", 
        RowBox[{"Partition", "[", 
         RowBox[{"popsize", ",", " ", 
          RowBox[{"Ng", "*", "S"}]}], "]"}]}], ";", "\[IndentingNewLine]", 
       "\[IndentingNewLine]", 
       RowBox[{"F", "=", 
        RowBox[{"Partition", "[", 
         RowBox[{
          RowBox[{"Flatten", "[", 
           RowBox[{"Table", "[", 
            RowBox[{
             RowBox[{"Transpose", "[", 
              RowBox[{"Table", "[", 
               RowBox[{
                RowBox[{
                 RowBox[{"f", "[", 
                  RowBox[{"i", ",", " ", "j"}], "]"}], "[", "t", "]"}], ",", 
                " ", 
                RowBox[{"{", 
                 RowBox[{"i", ",", " ", "S"}], "}"}], ",", " ", 
                RowBox[{"{", 
                 RowBox[{"j", ",", " ", "Ng"}], "}"}]}], "]"}], "]"}], ",", 
             RowBox[{"{", 
              RowBox[{"Ng", "*", "S"}], "}"}]}], "]"}], "]"}], ",", 
          RowBox[{"{", 
           RowBox[{"Ng", "*", "S"}], "}"}]}], "]"}]}], ";", 
       RowBox[{"Po", "=", 
        RowBox[{"Partition", "[", 
         RowBox[{
          RowBox[{"Flatten", "[", 
           RowBox[{"Transpose", "[", "popsize", "]"}], "]"}], ",", 
          RowBox[{"{", 
           RowBox[{"Ng", "*", "S"}], "}"}]}], "]"}]}], ";", 
       "\[IndentingNewLine]", 
       RowBox[{"Po", "=", 
        RowBox[{"Flatten", "[", 
         RowBox[{
          RowBox[{"Table", "[", 
           RowBox[{"Po", ",", 
            RowBox[{"{", "Ng", "}"}]}], "]"}], ",", "1"}], "]"}]}], ";", 
       "\[IndentingNewLine]", 
       RowBox[{"IntM", "=", 
        RowBox[{"F", "*", "Preyencounter", "*", "Predbirth", "*", "Po", "*", 
         RowBox[{"Po", "[", 
          RowBox[{"[", "1", "]"}], "]"}]}]}], ";", 
       RowBox[{"IntM", "=", 
        RowBox[{"IntM", "+", 
         RowBox[{
          RowBox[{"(", 
           RowBox[{
            RowBox[{"r", " ", 
             RowBox[{"Po", "[", 
              RowBox[{"[", "1", "]"}], "]"}]}], "-", 
            RowBox[{
             RowBox[{"Flatten", "[", 
              RowBox[{"Table", "[", 
               RowBox[{"s", ",", 
                RowBox[{"{", "Ng", "}"}]}], "]"}], "]"}], " ", 
             SuperscriptBox[
              RowBox[{"Po", "[", 
               RowBox[{"[", "1", "]"}], "]"}], "2"]}]}], ")"}], 
          RowBox[{"IdentityMatrix", "[", 
           RowBox[{"S", "*", "Ng"}], "]"}]}]}]}], ";", "\[IndentingNewLine]", 
       "\[IndentingNewLine]", 
       RowBox[{"IntM2", "=", 
        RowBox[{"IntM", "*", 
         RowBox[{"F", "[", 
          RowBox[{"[", "1", "]"}], "]"}]}]}], ";", "\[IndentingNewLine]", 
       RowBox[{"IntM3", "=", 
        RowBox[{"Table", "[", 
         RowBox[{
          RowBox[{"Total", "[", 
           RowBox[{"IntM2", "[", 
            RowBox[{"[", "i", "]"}], "]"}], "]"}], ",", 
          RowBox[{"{", 
           RowBox[{"i", ",", 
            RowBox[{"S", "*", "Ng"}]}], "}"}]}], "]"}]}], ";", 
       "\[IndentingNewLine]", 
       RowBox[{"IntMatrix", "=", 
        RowBox[{"Table", "[", 
         RowBox[{
          RowBox[{"Total", "[", 
           RowBox[{
            RowBox[{"Transpose", "[", 
             RowBox[{"Partition", "[", 
              RowBox[{"IntM3", ",", "S"}], "]"}], "]"}], "[", 
            RowBox[{"[", "i", "]"}], "]"}], "]"}], ",", 
          RowBox[{"{", 
           RowBox[{"i", ",", "S"}], "}"}]}], "]"}]}], ";", 
       "\[IndentingNewLine]", "\[IndentingNewLine]", 
       RowBox[{"FM", "=", 
        RowBox[{"Transpose", "[", 
         RowBox[{"Partition", "[", 
          RowBox[{
           RowBox[{"F", "[", 
            RowBox[{"[", "1", "]"}], "]"}], ",", "S"}], "]"}], "]"}]}], ";", 
       "\[IndentingNewLine]", 
       RowBox[{"MeanFitness", "=", 
        FractionBox["IntMatrix", 
         RowBox[{
          RowBox[{"Transpose", "[", "popsize", "]"}], "[", 
          RowBox[{"[", "1", "]"}], "]"}]]}], ";", "\[IndentingNewLine]", 
       RowBox[{"Replicator", "=", 
        RowBox[{"Table", "[", 
         RowBox[{
          RowBox[{
           RowBox[{
            FractionBox[
             RowBox[{"Transpose", "[", 
              RowBox[{"Partition", "[", 
               RowBox[{"IntM3", ",", "S"}], "]"}], "]"}], 
             RowBox[{
              RowBox[{"Transpose", "[", "popsize", "]"}], "[", 
              RowBox[{"[", "1", "]"}], "]"}]], "[", 
            RowBox[{"[", 
             RowBox[{"i", ",", "j"}], "]"}], "]"}], "-", 
           RowBox[{
            RowBox[{"FM", "[", 
             RowBox[{"[", 
              RowBox[{"i", ",", "j"}], "]"}], "]"}], 
            RowBox[{"MeanFitness", "[", 
             RowBox[{"[", "i", "]"}], "]"}]}]}], ",", 
          RowBox[{"{", 
           RowBox[{"i", ",", "1", ",", "S"}], "}"}], ",", 
          RowBox[{"{", 
           RowBox[{"j", ",", "1", ",", "Ng"}], "}"}]}], "]"}]}], ";", 
       "\[IndentingNewLine]", "\[IndentingNewLine]", 
       RowBox[{"Do", "[", 
        RowBox[{
         RowBox[{
          RowBox[{
           RowBox[{"f", "[", 
            RowBox[{"i", ",", "Ng"}], "]"}], "[", "t", "]"}], "=", 
          RowBox[{"1", "-", 
           RowBox[{"(", 
            RowBox[{
             RowBox[{"Total", "[", 
              RowBox[{"FM", "[", 
               RowBox[{"[", "i", "]"}], "]"}], "]"}], "-", 
             RowBox[{"Last", "[", 
              RowBox[{"FM", "[", 
               RowBox[{"[", "i", "]"}], "]"}], "]"}]}], ")"}]}]}], ",", 
         RowBox[{"{", 
          RowBox[{"i", ",", "S"}], "}"}]}], "]"}], ";", "\[IndentingNewLine]", 
       RowBox[{"Do", "[", 
        RowBox[{
         RowBox[{
          RowBox[{"Replicator", "[", 
           RowBox[{"[", "i", "]"}], "]"}], "=", 
          RowBox[{"Delete", "[", 
           RowBox[{
            RowBox[{"Replicator", "[", 
             RowBox[{"[", "i", "]"}], "]"}], ",", "Ng"}], "]"}]}], ",", 
         RowBox[{"{", 
          RowBox[{"i", ",", "S"}], "}"}]}], "]"}], ";", "\[IndentingNewLine]", 
       RowBox[{"Xbibun", "=", 
        RowBox[{"Table", "[", 
         RowBox[{
          RowBox[{
           RowBox[{
            RowBox[{"x", "[", "i", "]"}], "'"}], "[", "t", "]"}], ",", 
          RowBox[{"{", 
           RowBox[{"i", ",", "1", ",", "S"}], "}"}]}], "]"}]}], ";", 
       "\[IndentingNewLine]", 
       RowBox[{"fbibun", "=", 
        RowBox[{"Flatten", "[", 
         RowBox[{"Table", "[", 
          RowBox[{
           RowBox[{
            RowBox[{
             RowBox[{"f", "[", 
              RowBox[{"i", ",", "j"}], "]"}], "'"}], "[", "t", "]"}], ",", 
           RowBox[{"{", 
            RowBox[{"i", ",", "1", ",", "S"}], "}"}], ",", 
           RowBox[{"{", 
            RowBox[{"j", ",", "1", ",", "Ng"}], "}"}]}], "]"}], "]"}]}], ";", 
       "\[IndentingNewLine]", 
       RowBox[{"fbibun", "=", 
        RowBox[{"Partition", "[", 
         RowBox[{"fbibun", ",", "Ng"}], "]"}]}], ";", "\[IndentingNewLine]", 
       RowBox[{"Do", "[", 
        RowBox[{
         RowBox[{
          RowBox[{"fbibun", "[", 
           RowBox[{"[", "i", "]"}], "]"}], "=", 
          RowBox[{"Delete", "[", 
           RowBox[{
            RowBox[{"fbibun", "[", 
             RowBox[{"[", "i", "]"}], "]"}], ",", "Ng"}], "]"}]}], ",", 
         RowBox[{"{", 
          RowBox[{"i", ",", "S"}], "}"}]}], "]"}], ";", "\[IndentingNewLine]", 
       RowBox[{"fbibun", "=", 
        RowBox[{"Flatten", "[", "fbibun", "]"}]}], ";", "\n", 
       "\[IndentingNewLine]", 
       RowBox[{"Xeq", "=", 
        RowBox[{"Table", "[", 
         RowBox[{
          RowBox[{
           RowBox[{"Xbibun", "[", 
            RowBox[{"[", "i", "]"}], "]"}], "\[Equal]", 
           RowBox[{"IntMatrix", "[", 
            RowBox[{"[", "i", "]"}], "]"}]}], ",", 
          RowBox[{"{", 
           RowBox[{"i", ",", "1", ",", "S"}], "}"}]}], "]"}]}], ";", 
       "\[IndentingNewLine]", 
       RowBox[{"feq", "=", 
        RowBox[{"Table", "[", 
         RowBox[{
          RowBox[{
           RowBox[{"fbibun", "[", 
            RowBox[{"[", "i", "]"}], "]"}], "==", 
           RowBox[{
            RowBox[{"Flatten", "[", "Replicator", "]"}], "[", 
            RowBox[{"[", "i", "]"}], "]"}]}], ",", 
          RowBox[{"{", 
           RowBox[{"i", ",", "1", ",", 
            RowBox[{"S", "*", 
             RowBox[{"(", 
              RowBox[{"Ng", "-", "1"}], ")"}]}]}], "}"}]}], "]"}]}], ";", 
       "\n", "\[IndentingNewLine]", 
       RowBox[{"Equations", "=", 
        RowBox[{"Join", "[", 
         RowBox[{"Xeq", ",", "feq"}], "]"}]}], ";", "\[IndentingNewLine]", 
       RowBox[{"DiffEq", "=", 
        RowBox[{"Join", "[", 
         RowBox[{"Equations", ",", "initialX", ",", "InitialF"}], "]"}]}], 
       ";", "\[IndentingNewLine]", 
       RowBox[{"gener", "=", "3000"}], ";", 
       RowBox[{"(*", 
        RowBox[{"generation", " ", "time", " ", "after", " ", "disturbance"}],
         "*)"}], "\[IndentingNewLine]", 
       RowBox[{"(*", 
        RowBox[{
         RowBox[{
          RowBox[{
           RowBox[{
            RowBox[{
             RowBox[{
              RowBox[{"...", "..."}], "..."}], "Build", " ", "interaction", 
             " ", "matrix", " ", "based", " ", "on", " ", "the", " ", "same", 
             " ", "procedures", " ", "in", " ", "before", " ", "disturbance", 
             " ", 
             RowBox[{"(", "finish", ")"}]}], "..."}], "..."}], "..."}], 
         ".."}], "*)"}], "\[IndentingNewLine]", "\[IndentingNewLine]", 
       RowBox[{"s2", "=", 
        RowBox[{"NDSolve", "[", 
         RowBox[{"DiffEq", ",", "Hensu", ",", 
          RowBox[{"{", 
           RowBox[{"t", ",", "0", ",", "gener"}], "}"}], ",", 
          RowBox[{"MaxSteps", "\[Rule]", "Infinity"}], ",", 
          RowBox[{"MaxStepSize", "\[Rule]", "Infinity"}], ",", 
          RowBox[{"PrecisionGoal", "\[Rule]", "Automatic"}], ",", 
          RowBox[{
          "AccuracyGoal", "\[Rule]", "\[IndentingNewLine]", "Automatic"}], 
          ",", 
          RowBox[{"Method", "->", 
           RowBox[{"{", 
            RowBox[{"\"\<EquationSimplification\>\"", "->", "\"\<Solve\>\""}],
             "}"}]}]}], "]"}]}], ";", "\[IndentingNewLine]", 
       RowBox[{"(*", 
        RowBox[{
        "solving", " ", "differential", " ", "equations", " ", "of", " ", 
         "the", " ", "system"}], "*)"}], "\[IndentingNewLine]", 
       "\[IndentingNewLine]", 
       RowBox[{"listlast", "=", 
        RowBox[{"Flatten", "[", 
         RowBox[{"Table", "[", 
          RowBox[{
           RowBox[{"Evaluate", "[", 
            RowBox[{
             RowBox[{
              RowBox[{"Transpose", "[", "popsize", "]"}], "[", 
              RowBox[{"[", "1", "]"}], "]"}], "/.", "s2"}], "]"}], ",", 
           RowBox[{"{", 
            RowBox[{"t", ",", "gener", ",", "gener"}], "}"}]}], "]"}], 
         "]"}]}], ";", "\n", 
       RowBox[{"(*", 
        RowBox[{
        "population", " ", "sizes", " ", "after", " ", "a", " ", "long", " ", 
         "time"}], "*)"}], "\[IndentingNewLine]", 
       RowBox[{"listpersist", "=", 
        RowBox[{"{", "}"}]}], ";", "\[IndentingNewLine]", 
       RowBox[{"Do", "[", 
        RowBox[{
         RowBox[{"If", "[", 
          RowBox[{
           RowBox[{
            RowBox[{"listlast", "[", 
             RowBox[{"[", "i", "]"}], "]"}], ">", 
            SuperscriptBox["10", 
             RowBox[{"-", "5"}]]}], ",", 
           RowBox[{"AppendTo", "[", 
            RowBox[{"listpersist", ",", 
             RowBox[{"listlast", "[", 
              RowBox[{"[", "i", "]"}], "]"}]}], "]"}]}], "]"}], ",", 
         RowBox[{"{", 
          RowBox[{"i", ",", "1", ",", "S"}], "}"}]}], "]"}], ";", 
       "\[IndentingNewLine]", 
       RowBox[{"(*", 
        RowBox[{
        "checking", " ", "wether", " ", "the", " ", "species", " ", "goes", 
         " ", "extinct", " ", "or", " ", "not"}], "*)"}], 
       "\[IndentingNewLine]", "\[IndentingNewLine]", 
       RowBox[{"(*", 
        RowBox[{
        "adding", " ", "the", " ", "data", " ", "into", " ", "the", " ", 
         "list"}], "*)"}], "\[IndentingNewLine]", 
       RowBox[{"AppendTo", "[", 
        RowBox[{"listlistpersit", ",", 
         FractionBox[
          RowBox[{"Length", "[", "listpersist", "]"}], "S"]}], "]"}]}], ",", 
      RowBox[{"{", "500", "}"}]}], "]"}], ";"}], 
   "\[IndentingNewLine]"}]}]], "Input",
 CellGroupingRules->{GroupTogetherGrouping, 10000.},
 CellChangeTimes->{{3.6585364116518087`*^9, 3.658536459693468*^9}, {
   3.658536504469247*^9, 3.658536504766122*^9}, {3.658536666612805*^9, 
   3.6585367734006147`*^9}, {3.6585368368572917`*^9, 
   3.6585368515024843`*^9}, {3.6585369270601025`*^9, 3.658536943260749*^9}, {
   3.6585369733497505`*^9, 3.65853703357683*^9}, {3.658537116020262*^9, 
   3.6585371367908*^9}, {3.6585372072745547`*^9, 3.6585372074151917`*^9}, {
   3.658537244443879*^9, 3.6585372642938824`*^9}, {3.65853730747499*^9, 
   3.6585373227006006`*^9}, 3.658537660802597*^9, {3.6585377035293217`*^9, 
   3.658537730365551*^9}, {3.658537769020937*^9, 3.6585378216003237`*^9}, {
   3.658537858781357*^9, 3.6585378714262753`*^9}, 3.6585379134328127`*^9, {
   3.6585379773121004`*^9, 3.6585380900860524`*^9}, 3.6585381283912992`*^9, {
   3.658598943229515*^9, 3.658598953884548*^9}, {3.658605595540598*^9, 
   3.658605635663591*^9}, 3.658605721024641*^9, {3.658605780877142*^9, 
   3.658605781517764*^9}, {3.658605838222623*^9, 3.658605838503849*^9}, {
   3.6586061661113014`*^9, 3.658606186685521*^9}, 3.658606233234227*^9, 
   3.658606266211129*^9, {3.6586063099391675`*^9, 3.6586063102047925`*^9}, {
   3.658606380842667*^9, 3.658606401429715*^9}, {3.658606479315344*^9, 
   3.6586064796434712`*^9}, 3.658606545064646*^9, 3.6586075750134015`*^9, 
   3.658607623310438*^9, {3.658607702857133*^9, 3.6586077029352865`*^9}, {
   3.6586078272527084`*^9, 3.658607865228383*^9}, 3.658607898645027*^9, {
   3.658607935873809*^9, 3.6586079645870523`*^9}, {3.658607996111702*^9, 
   3.6586080108041625`*^9}, {3.6586080663257465`*^9, 
   3.6586080666851254`*^9}, {3.6586081163130937`*^9, 3.6586081851238356`*^9}, 
   3.717973785801366*^9, 3.7179738159675665`*^9, {3.717973990463726*^9, 
   3.717973991811759*^9}, {3.7395742056416883`*^9, 3.7395742160641966`*^9}, {
   3.7395742639814453`*^9, 3.739574264950196*^9}, {3.7395743346884556`*^9, 
   3.7395743731648607`*^9}, {3.7395744232194247`*^9, 3.7395744261108403`*^9}, 
   3.739574552231726*^9, 3.7395746661810045`*^9, {3.7395747088154554`*^9, 
   3.739574768830989*^9}, 3.739574863141653*^9, {3.7400820720409155`*^9, 
   3.740082072447191*^9}, {3.740082176809939*^9, 3.7400821896258073`*^9}, {
   3.740082731009309*^9, 3.7400827311968136`*^9}, 3.740082852594479*^9, 
   3.740084727096555*^9, {3.740441446857095*^9, 3.7404414494985647`*^9}, {
   3.740441562032075*^9, 3.740441566157688*^9}, {3.740448804260571*^9, 
   3.7404488070732965`*^9}, 3.7404488734702435`*^9, {3.7404490498582635`*^9, 
   3.740449050623901*^9}, {3.744487051884793*^9, 3.7444870615266085`*^9}, 
   3.744487738302496*^9, {3.7444881178517494`*^9, 3.7444881180861373`*^9}, {
   3.748890941892379*^9, 3.748890977150566*^9}, {3.748891079530985*^9, 
   3.748891079749732*^9}, 3.748891126527536*^9, {3.748891463592635*^9, 
   3.7488914722970057`*^9}, {3.7488922950660844`*^9, 3.748892300754408*^9}, {
   3.749322827226403*^9, 3.749322852215841*^9}, {3.749322885967701*^9, 
   3.749322887406554*^9}, {3.7493274099234366`*^9, 3.7493274103765216`*^9}, {
   3.749327689214819*^9, 3.7493276893398314`*^9}, 3.7493277315411654`*^9, 
   3.7493278494462614`*^9, 3.7493284558273125`*^9, 3.7493285136736984`*^9, {
   3.7497589570867014`*^9, 3.7497590099590564`*^9}, {3.7497592409081974`*^9, 
   3.749759282131826*^9}, {3.7497593771627855`*^9, 3.7497593784913535`*^9}, {
   3.7497594611801777`*^9, 3.7497594709946136`*^9}, {3.7497595047815046`*^9, 
   3.7497595142058897`*^9}, {3.74975980086167*^9, 3.749759814630039*^9}, {
   3.7497611124872227`*^9, 3.7497611151906233`*^9}, {3.750013278035082*^9, 
   3.7500132885548286`*^9}, {3.7500136621494904`*^9, 3.750013662378095*^9}, 
   3.750645726541144*^9, {3.751137938234677*^9, 3.7511379535187597`*^9}, 
   3.7511380101414266`*^9, {3.751138502238783*^9, 3.7511385031143246`*^9}, {
   3.751138778720216*^9, 3.751138779610875*^9}, {3.7511389720074387`*^9, 
   3.7511389729761286`*^9}, {3.7511391434840775`*^9, 
   3.7511391455938554`*^9}, {3.7511394159661202`*^9, 3.751139416813594*^9}, {
   3.771273042015534*^9, 3.7712730612293997`*^9}, {3.7712731607687035`*^9, 
   3.7712731657216673`*^9}, 3.771274774497458*^9, {3.7712758154548635`*^9, 
   3.7712758177738457`*^9}, {3.7712761620909257`*^9, 
   3.7712761637919135`*^9}, {3.7712763342898026`*^9, 
   3.7712764046438346`*^9}, {3.771287888950083*^9, 3.7712879115642242`*^9}, {
   3.7712879955074215`*^9, 3.7712879975708733`*^9}, {3.7712882154950676`*^9, 
   3.7712882157138133`*^9}, {3.7716146392772503`*^9, 3.771614651602331*^9}, {
   3.77161477449121*^9, 3.7716147962574816`*^9}, {3.771614900663657*^9, 
   3.771614927489022*^9}, {3.7716149934972196`*^9, 3.771615053023574*^9}, {
   3.7716153995362062`*^9, 3.771615443649065*^9}, {3.7716171513029237`*^9, 
   3.7716171514709263`*^9}, {3.771617695593253*^9, 3.7716177056801944`*^9}, {
   3.7716184652822366`*^9, 3.771618466235829*^9}, {3.7716189124569755`*^9, 
   3.7716189144719944`*^9}, {3.771619081940241*^9, 3.771619082859228*^9}, {
   3.7716191807633305`*^9, 3.77161918100732*^9}, {3.771619339538951*^9, 
   3.7716193409029646`*^9}, {3.7716194980686903`*^9, 
   3.7716194990606985`*^9}, {3.7716197034690924`*^9, 
   3.7716197267418633`*^9}, {3.7716232744901075`*^9, 
   3.7716232761036386`*^9}, {3.771624018784103*^9, 3.7716240281657143`*^9}, {
   3.771624300261278*^9, 3.7716243016827416`*^9}, {3.771624362804551*^9, 
   3.7716243647379684`*^9}, {3.7716289074558687`*^9, 
   3.7716289085728817`*^9}, {3.771629170383828*^9, 3.771629171258933*^9}, {
   3.771629580939291*^9, 3.7716296116736937`*^9}, {3.771629648755978*^9, 
   3.7716296496153994`*^9}, {3.7716297292397113`*^9, 
   3.7716297301997166`*^9}, {3.7716298081240635`*^9, 
   3.7716298090510707`*^9}, {3.7716299985037947`*^9, 
   3.7716300043416853`*^9}, {3.7717009557401624`*^9, 3.771700956169119*^9}, {
   3.7717042361279154`*^9, 3.771704249365402*^9}, {3.7782709156247873`*^9, 
   3.778270942355095*^9}, {3.778270975854779*^9, 3.7782709762079763`*^9}, {
   3.778271012581145*^9, 3.778271110964497*^9}, {3.7782711652879896`*^9, 
   3.778271191249204*^9}, {3.778271290713895*^9, 3.778271309508116*^9}, {
   3.7782715803387103`*^9, 3.778271659446383*^9}, {3.7782717021976347`*^9, 
   3.778271768714052*^9}, {3.7782718013124866`*^9, 3.778271828736843*^9}, 
   3.778271877839922*^9, {3.778271982496976*^9, 3.778271987296443*^9}, {
   3.778272031947296*^9, 3.778272039819234*^9}, 3.7782720964863925`*^9, {
   3.778272132155224*^9, 3.778272193088999*^9}, {3.7782722744774065`*^9, 
   3.7782723090212836`*^9}, {3.778272360640725*^9, 3.778272378697476*^9}, {
   3.7782724201797543`*^9, 3.7782724365459633`*^9}, {3.7782724784699793`*^9, 
   3.7782726098971715`*^9}, {3.7782726729251966`*^9, 3.778272766719968*^9}, 
   3.7782728949866047`*^9, {3.7782729325389276`*^9, 3.7782729585508685`*^9}, {
   3.7782730719826736`*^9, 3.778273118663905*^9}, {3.778273248603308*^9, 
   3.7782732489955983`*^9}, {3.778273304968422*^9, 3.7782733430803475`*^9}, 
   3.778273421267809*^9, 3.778273456967261*^9, {3.77827349939654*^9, 
   3.778273561111676*^9}, {3.778273629529664*^9, 3.7782736484744563`*^9}, {
   3.778273714710443*^9, 3.778273751964898*^9}, {3.7782737840420446`*^9, 
   3.77827380764435*^9}, {3.778274445535831*^9, 3.778274524486928*^9}, {
   3.7782746583642335`*^9, 3.7782747748041763`*^9}, {3.7782748624443345`*^9, 
   3.778274887713998*^9}, {3.778274951198505*^9, 3.7782750187948155`*^9}, {
   3.778275135061239*^9, 3.7782752036863966`*^9}, {3.77827523489403*^9, 
   3.7782752785279455`*^9}, {3.778275310723218*^9, 3.7782753600337777`*^9}, {
   3.7782756023784904`*^9, 3.7782756208734703`*^9}, {3.778275770945141*^9, 
   3.7782758192343817`*^9}, {3.7782759416470566`*^9, 
   3.7782759744570737`*^9}, {3.778276017613058*^9, 3.778276080128085*^9}, {
   3.7782853376406484`*^9, 3.778285364115949*^9}, {3.778285397343263*^9, 
   3.778285453557968*^9}, {3.778285493097391*^9, 3.778285526888978*^9}, {
   3.7782855624273806`*^9, 3.7782857037199736`*^9}, {3.7782857580168176`*^9, 
   3.7782858558805065`*^9}, {3.7782858891534605`*^9, 
   3.7782858914350634`*^9}, {3.7782859226124263`*^9, 
   3.7782859643221436`*^9}, {3.778286013237542*^9, 3.778286024131089*^9}, {
   3.778286089100783*^9, 3.7782861795417905`*^9}, {3.7782862239159203`*^9, 
   3.7782862244003086`*^9}, {3.7782863435237656`*^9, 3.778286502162259*^9}, {
   3.778286535700955*^9, 3.7782865627695847`*^9}, {3.778286636568702*^9, 
   3.7782866934748955`*^9}, {3.7782867315316906`*^9, 3.778286733109815*^9}, {
   3.778286767633182*^9, 3.7782869561287565`*^9}, {3.778287456283268*^9, 
   3.7782876332672815`*^9}, {3.778287664911268*^9, 3.7782877292922688`*^9}, {
   3.7782877689072657`*^9, 3.7782877690783205`*^9}, {3.7782878035323153`*^9, 
   3.7782878450542936`*^9}, {3.7782879018042693`*^9, 3.778287913634369*^9}, {
   3.7784600188872566`*^9, 3.778460067517656*^9}, {3.778462757433307*^9, 
   3.7784628164641514`*^9}, {3.7785295422197995`*^9, 3.778529568542845*^9}}],

Cell[BoxData[
 RowBox[{
  FractionBox[
   RowBox[{"Count", "[", 
    RowBox[{"listlistpersit", ",", "1"}], "]"}], "500"], "//", "N"}]], "Input",
 CellGroupingRules->{GroupTogetherGrouping, 10000.},
 CellChangeTimes->{3.778529568542845*^9}]
}, Closed]],

Cell[CellGroupData[{

Cell[BoxData[
 RowBox[{"(*", 
  RowBox[{"Fig", ".1", "b", " ", 
   RowBox[{"(", 
    RowBox[{"cascade", " ", "food", " ", "web"}], ")"}]}], "*)"}]], "Input",
 CellGroupingRules->{GroupTogetherGrouping, 10001.},
 CellChangeTimes->{{3.7782732198833246`*^9, 3.778273247184357*^9}, {
   3.778462731476223*^9, 3.778462740134651*^9}, {3.778462945862539*^9, 
   3.7784629684887257`*^9}, 3.778529585206604*^9}],

Cell[BoxData[
 RowBox[{
  RowBox[{"(*", 
   RowBox[{"Assin", " ", "community", " ", "complexity"}], "*)"}], 
  "\[IndentingNewLine]", 
  RowBox[{
   RowBox[{
    RowBox[{"S", "=", "5"}], ";"}], 
   RowBox[{"(*", 
    RowBox[{
    "S", " ", "is", " ", "species", " ", "richness", " ", "Ns", " ", "in", 
     " ", "the", " ", "text", " ", 
     RowBox[{"(", 
      RowBox[{
       RowBox[{"S", " ", "=", "5"}], ",", "10", ",", "15", ",", 
       RowBox[{"20", " ", "were", " ", "tested"}]}], ")"}]}], "*)"}], 
   "\[IndentingNewLine]", 
   RowBox[{
    RowBox[{"P", "=", "0.2"}], ";"}], 
   RowBox[{"(*", 
    RowBox[{
    "P", " ", "is", " ", "connectance", " ", "C", " ", "in", " ", "the", " ", 
     "text"}], "*)"}], "\[IndentingNewLine]", 
   RowBox[{
    RowBox[{"Ng", "=", "2"}], ";"}], 
   RowBox[{"(*", 
    RowBox[{"number", " ", "of", " ", "genotypes", " ", 
     RowBox[{"(", 
      RowBox[{
       RowBox[{"Ng", " ", "=", "1"}], ",", "2", ",", "3", ",", "4", ",", 
       RowBox[{"5", " ", "were", " ", "tested"}]}], ")"}]}], "*)"}], 
   "\[IndentingNewLine]", "\[IndentingNewLine]", 
   RowBox[{
    RowBox[{"listlistpersit", "=", 
     RowBox[{"{", "}"}]}], ";"}], "\[IndentingNewLine]", 
   RowBox[{
    RowBox[{
    "Do", "[", "\[IndentingNewLine]", "\[IndentingNewLine]", 
     "\[IndentingNewLine]", 
     StyleBox[
      RowBox[{"(*", 
       RowBox[{
       "Assign", " ", "parameter", " ", "setting", " ", "before", " ", 
        "disturbance"}], "*)"}],
      FontColor->RGBColor[1, 0, 0]], "\[IndentingNewLine]", 
     RowBox[{
      RowBox[{
       RowBox[{"r", "=", " ", 
        RowBox[{"2", 
         RowBox[{"RandomReal", "[", 
          RowBox[{
           RowBox[{"{", 
            RowBox[{"0", ",", "1"}], "}"}], ",", 
           RowBox[{"Ng", "*", "S"}]}], "]"}]}]}], ";", 
       RowBox[{"(*", 
        RowBox[{"growth", " ", "rates"}], "*)"}], "\[IndentingNewLine]", 
       RowBox[{"s", "=", 
        RowBox[{"RandomReal", "[", 
         RowBox[{
          RowBox[{"{", 
           RowBox[{"1", ",", "1"}], "}"}], ",", "S"}], "]"}]}], ";", 
       RowBox[{"(*", 
        RowBox[{"self", " ", "regulation"}], "*)"}], "\[IndentingNewLine]", 
       RowBox[{"a", "=", 
        RowBox[{"0.01", " ", 
         RowBox[{"RandomReal", "[", 
          RowBox[{
           RowBox[{"{", 
            RowBox[{"0", ",", "1"}], "}"}], ",", 
           RowBox[{"{", 
            RowBox[{
             RowBox[{"Ng", "*", "S"}], ",", 
             RowBox[{"Ng", "*", "S"}]}], "}"}]}], "]"}]}]}], ";", 
       RowBox[{"(*", 
        RowBox[{"consumption", " ", "rates"}], "*)"}], "\[IndentingNewLine]", 
       RowBox[{"g", "=", " ", 
        RowBox[{"RandomReal", "[", 
         RowBox[{
          RowBox[{"{", 
           RowBox[{"0.2", ",", "0.2"}], "}"}], ",", 
          RowBox[{"{", 
           RowBox[{
            RowBox[{"Ng", "*", "S"}], ",", 
            RowBox[{"Ng", "*", "S"}]}], "}"}]}], "]"}]}], ";", 
       RowBox[{"(*", 
        RowBox[{"conversion", " ", "effeciencies"}], "*)"}], 
       "\[IndentingNewLine]", "\[IndentingNewLine]", "\[IndentingNewLine]", 
       RowBox[{"(*", 
        RowBox[{
         RowBox[{
          RowBox[{
           RowBox[{
            RowBox[{
             RowBox[{
              RowBox[{
               RowBox[{
                RowBox[{
                 RowBox[{
                  RowBox[{"...", "..."}], "..."}], "..."}], "..."}], "Build", 
               " ", "interaction", " ", "matrix", " ", 
               RowBox[{"(", "start", ")"}]}], "..."}], "..."}], "..."}], 
           "..."}], "..."}], ".."}], "*)"}], "\[IndentingNewLine]", 
       RowBox[{"NumPred", "=", 
        RowBox[{"Round", "[", "S", "]"}]}], ";", 
       RowBox[{"(*", 
        RowBox[{"number", " ", "of", " ", "predators"}], "*)"}], 
       "\[IndentingNewLine]", 
       RowBox[{"PreyLinkNum", "=", 
        RowBox[{"Round", "[", 
         RowBox[{"0.5", "*", "NumPred", " ", 
          RowBox[{"(", 
           RowBox[{"NumPred", "-", "1"}], ")"}], "*", "P"}], "]"}]}], ";", 
       RowBox[{"(*", 
        RowBox[{
        "number", " ", "of", " ", "interaction", " ", "link", " ", "of", " ", 
         "prey"}], "*)"}], "\[IndentingNewLine]", 
       RowBox[{"PredLinkNum", "=", "PreyLinkNum"}], ";", 
       RowBox[{"(*", 
        RowBox[{
        "number", " ", "of", " ", "interaction", " ", "link", " ", "of", " ", 
         "predator"}], "*)"}], "\[IndentingNewLine]", "\[IndentingNewLine]", 
       RowBox[{"ToSample", "=", 
        RowBox[{"Flatten", "[", 
         RowBox[{"{", 
          RowBox[{
           RowBox[{"Table", "[", 
            RowBox[{
             RowBox[{"-", "1"}], ",", 
             RowBox[{"{", "PreyLinkNum", "}"}]}], "]"}], ",", 
           RowBox[{"Table", "[", 
            RowBox[{"0", ",", 
             RowBox[{"{", 
              RowBox[{
               RowBox[{"Round", "[", 
                RowBox[{"0.5", "*", "NumPred", " ", 
                 RowBox[{"(", 
                  RowBox[{"NumPred", "-", "1"}], ")"}]}], "]"}], "-", 
               "PreyLinkNum"}], "}"}]}], "]"}]}], "}"}], "]"}]}], ";", 
       "\[IndentingNewLine]", 
       RowBox[{"Samplelist", "=", 
        RowBox[{"RandomSample", "[", "ToSample", "]"}]}], ";", 
       RowBox[{"(*", 
        RowBox[{
        "randomly", " ", "making", " ", "the", " ", "list", " ", "with", " ", 
         "interaction", " ", "signs", 
         RowBox[{"(", 
          RowBox[{
           RowBox[{"-", "1"}], ",", 
           RowBox[{
            RowBox[{"+", "1"}], " ", "or", " ", "0"}]}], ")"}]}], "*)"}], 
       "\[IndentingNewLine]", "\[IndentingNewLine]", 
       RowBox[{"zerolist", "=", 
        RowBox[{"{", "}"}]}], ";", "\[IndentingNewLine]", 
       RowBox[{"Do", "[", "\[IndentingNewLine]", 
        RowBox[{
         RowBox[{"AppendTo", "[", 
          RowBox[{"zerolist", ",", 
           RowBox[{"Table", "[", 
            RowBox[{"0", ",", 
             RowBox[{"{", "x", "}"}]}], "]"}]}], "]"}], ",", 
         RowBox[{"{", 
          RowBox[{"x", ",", "1", ",", "S"}], "}"}]}], "]"}], ";", 
       "\[IndentingNewLine]", 
       RowBox[{"kugiri", "=", 
        RowBox[{"Table", "[", 
         RowBox[{
          RowBox[{"NumPred", "-", "i"}], ",", 
          RowBox[{"{", 
           RowBox[{"i", ",", "0", ",", 
            RowBox[{"NumPred", "-", "2"}]}], "}"}]}], "]"}]}], ";", 
       "\[IndentingNewLine]", 
       RowBox[{"Sonyu", "=", 
        RowBox[{"Reverse", "[", 
         RowBox[{"Table", "[", 
          RowBox[{
           RowBox[{
            RowBox[{"Sum", "[", 
             RowBox[{
              RowBox[{"kugiri", "[", 
               RowBox[{"[", "i", "]"}], "]"}], ",", 
              RowBox[{"{", 
               RowBox[{"i", ",", 
                RowBox[{"NumPred", "-", "j"}]}], "}"}]}], "]"}], "+", "1"}], 
           ",", 
           RowBox[{"{", 
            RowBox[{"j", ",", "1", ",", "NumPred"}], "}"}]}], "]"}], "]"}]}], 
       ";", "\[IndentingNewLine]", 
       RowBox[{"Do", "[", 
        RowBox[{
         RowBox[{"Samplelist", "=", 
          RowBox[{"Insert", "[", 
           RowBox[{"Samplelist", ",", 
            RowBox[{"zerolist", "[", 
             RowBox[{"[", "i", "]"}], "]"}], ",", 
            RowBox[{"Sonyu", "[", 
             RowBox[{"[", "i", "]"}], "]"}]}], "]"}]}], ",", 
         RowBox[{"{", 
          RowBox[{"i", ",", "1", ",", "NumPred"}], "}"}]}], "]"}], ";", 
       "\[IndentingNewLine]", 
       RowBox[{"(*", 
        RowBox[{
         RowBox[{
         "by", " ", "inserting", " ", "the", " ", "zero", " ", "lists", " ", 
          "into", " ", "the", " ", "list", " ", "of", " ", "interactin", " ", 
          "sings"}], ",", " ", 
         RowBox[{
         "make", " ", "the", " ", "upper", " ", "triangular", " ", "matrix", 
          " ", "with", " ", "interaction", " ", "signs"}]}], "*)"}], 
       "\[IndentingNewLine]", "\[IndentingNewLine]", 
       RowBox[{"Samplelist", "=", 
        RowBox[{"Partition", "[", 
         RowBox[{
          RowBox[{"Flatten", "[", "Samplelist", "]"}], ",", "NumPred"}], 
         "]"}]}], ";", "\[IndentingNewLine]", 
       RowBox[{"M", "=", 
        RowBox[{"-", 
         RowBox[{"Transpose", "[", "Samplelist", "]"}]}]}], ";", 
       "\[IndentingNewLine]", 
       RowBox[{"M", "=", 
        RowBox[{"Samplelist", "+", "M"}]}], ";", 
       RowBox[{"(*", 
        RowBox[{
        "completion", " ", "of", " ", "interaction", " ", "matrix", " ", 
         "with", " ", "only", " ", "signs"}], "*)"}], "\[IndentingNewLine]", 
       "\[IndentingNewLine]", 
       RowBox[{"Mup", "=", 
        RowBox[{"-", 
         RowBox[{"Transpose", "[", 
          RowBox[{"Flatten", "[", 
           RowBox[{
            RowBox[{"Table", "[", 
             RowBox[{"M", ",", 
              RowBox[{"{", "Ng", "}"}]}], "]"}], ",", "1"}], "]"}], "]"}]}]}],
        ";", "\[IndentingNewLine]", 
       RowBox[{"Mall", "=", 
        RowBox[{"-", 
         RowBox[{"Transpose", "[", 
          RowBox[{"Flatten", "[", 
           RowBox[{
            RowBox[{"Table", "[", 
             RowBox[{"Mup", ",", 
              RowBox[{"{", "Ng", "}"}]}], "]"}], ",", "1"}], "]"}], "]"}]}]}],
        ";", 
       RowBox[{"(*", 
        RowBox[{
        "interaction", " ", "sign", " ", "matrix", " ", "for", " ", 
         "multiple", " ", "genotypes"}], "*)"}], "\[IndentingNewLine]", 
       "\[IndentingNewLine]", 
       RowBox[{"Pred", "=", 
        RowBox[{"ReplacePart", "[", 
         RowBox[{"Mall", ",", 
          RowBox[{"{", 
           RowBox[{
            RowBox[{"Position", "[", 
             RowBox[{"Mall", ",", 
              RowBox[{"-", "1"}]}], "]"}], "\[Rule]", "0"}], "}"}]}], "]"}]}],
        ";", "\[IndentingNewLine]", 
       RowBox[{"Prey", "=", 
        RowBox[{"ReplacePart", "[", 
         RowBox[{"Mall", ",", 
          RowBox[{"{", 
           RowBox[{
            RowBox[{"Position", "[", 
             RowBox[{"Mall", ",", "1"}], "]"}], "\[Rule]", "0"}], "}"}]}], 
         "]"}]}], ";", "\[IndentingNewLine]", "\[IndentingNewLine]", 
       RowBox[{"Predbirth", "=", 
        RowBox[{
         RowBox[{"Pred", "*", "g"}], "+", "Prey"}]}], ";", 
       RowBox[{"(*", 
        RowBox[{"interaction", " ", "matrix", " ", "with", " ", "only", " ", 
         RowBox[{"predators", "'"}], " ", "convergion", " ", "effeciencies"}],
         "*)"}], 
       RowBox[{"Preyencounter", "=", 
        RowBox[{
         RowBox[{"Pred", "*", "a"}], "+", 
         RowBox[{"Transpose", "[", 
          RowBox[{"Pred", "*", "a"}], "]"}]}]}], ";", 
       RowBox[{"(*", 
        RowBox[{
        "interaction", " ", "matrix", " ", "with", " ", "only", " ", "prey", 
         " ", "consumption", " ", "rates"}], "*)"}], "\n", 
       "\[IndentingNewLine]", 
       RowBox[{"popsize", "=", 
        RowBox[{"Table", "[", 
         RowBox[{
          RowBox[{"Table", "[", 
           RowBox[{
            RowBox[{
             RowBox[{"x", "[", "i", "]"}], "[", "t", "]"}], ",", 
            RowBox[{"{", 
             RowBox[{"i", ",", "S"}], "}"}]}], "]"}], ",", 
          RowBox[{"{", 
           RowBox[{"Ng", "*", "S"}], "}"}]}], "]"}]}], ";", 
       "\[IndentingNewLine]", 
       RowBox[{"popsize", "=", 
        RowBox[{"Flatten", "[", 
         RowBox[{"Transpose", "[", "popsize", "]"}], "]"}]}], ";", 
       "\[IndentingNewLine]", 
       RowBox[{"popsize", "=", 
        RowBox[{"Partition", "[", 
         RowBox[{"popsize", ",", " ", 
          RowBox[{"Ng", "*", "S"}]}], "]"}]}], ";", 
       RowBox[{"(*", 
        RowBox[{
        "making", " ", "the", " ", "varaiable", " ", "of", " ", "population", 
         " ", "sizes", " ", "of", " ", "each", " ", "species"}], "*)"}], 
       "\[IndentingNewLine]", "\[IndentingNewLine]", 
       RowBox[{"F", "=", 
        RowBox[{"Partition", "[", 
         RowBox[{
          RowBox[{"Flatten", "[", 
           RowBox[{"Table", "[", 
            RowBox[{
             RowBox[{"Transpose", "[", 
              RowBox[{"Table", "[", 
               RowBox[{
                RowBox[{
                 RowBox[{"f", "[", 
                  RowBox[{"i", ",", " ", "j"}], "]"}], "[", "t", "]"}], ",", 
                " ", 
                RowBox[{"{", 
                 RowBox[{"i", ",", " ", "S"}], "}"}], ",", " ", 
                RowBox[{"{", 
                 RowBox[{"j", ",", " ", "Ng"}], "}"}]}], "]"}], "]"}], ",", 
             RowBox[{"{", 
              RowBox[{"Ng", "*", "S"}], "}"}]}], "]"}], "]"}], ",", 
          RowBox[{"{", 
           RowBox[{"Ng", "*", "S"}], "}"}]}], "]"}]}], ";", 
       RowBox[{"(*", 
        RowBox[{
        "making", " ", "the", " ", "varaiable", " ", "of", " ", "frequencies",
          " ", "of", " ", "each", " ", "genotype"}], "*)"}], 
       RowBox[{"Po", "=", 
        RowBox[{"Partition", "[", 
         RowBox[{
          RowBox[{"Flatten", "[", 
           RowBox[{"Transpose", "[", "popsize", "]"}], "]"}], ",", 
          RowBox[{"{", 
           RowBox[{"Ng", "*", "S"}], "}"}]}], "]"}]}], ";", 
       "\[IndentingNewLine]", 
       RowBox[{"Po", "=", 
        RowBox[{"Flatten", "[", 
         RowBox[{
          RowBox[{"Table", "[", 
           RowBox[{"Po", ",", 
            RowBox[{"{", "Ng", "}"}]}], "]"}], ",", "1"}], "]"}]}], ";", 
       "\[IndentingNewLine]", 
       RowBox[{"IntM", "=", 
        RowBox[{"F", "*", "Preyencounter", "*", "Predbirth", "*", "Po", "*", 
         RowBox[{"Po", "[", 
          RowBox[{"[", "1", "]"}], "]"}]}]}], ";", 
       RowBox[{"(*", 
        RowBox[{
        "interaction", " ", "matrix", " ", "without", " ", "diagonal", " ", 
         "element"}], "*)"}], 
       RowBox[{"IntM", "=", 
        RowBox[{"IntM", "+", 
         RowBox[{
          RowBox[{"(", 
           RowBox[{
            RowBox[{"r", " ", 
             RowBox[{"Po", "[", 
              RowBox[{"[", "1", "]"}], "]"}]}], "-", 
            RowBox[{
             RowBox[{"Flatten", "[", 
              RowBox[{"Table", "[", 
               RowBox[{"s", ",", 
                RowBox[{"{", "Ng", "}"}]}], "]"}], "]"}], " ", 
             SuperscriptBox[
              RowBox[{"Po", "[", 
               RowBox[{"[", "1", "]"}], "]"}], "2"]}]}], ")"}], 
          RowBox[{"IdentityMatrix", "[", 
           RowBox[{"S", "*", "Ng"}], "]"}]}]}]}], ";", 
       RowBox[{"(*", 
        RowBox[{
        "interaction", " ", "matrix", " ", "with", " ", "diagonal", " ", 
         "element"}], "*)"}], "\[IndentingNewLine]", "\[IndentingNewLine]", 
       RowBox[{"IntM2", "=", 
        RowBox[{"IntM", "*", 
         RowBox[{"F", "[", 
          RowBox[{"[", "1", "]"}], "]"}]}]}], ";", "\[IndentingNewLine]", 
       RowBox[{"IntM3", "=", 
        RowBox[{"Table", "[", 
         RowBox[{
          RowBox[{"Total", "[", 
           RowBox[{"IntM2", "[", 
            RowBox[{"[", "i", "]"}], "]"}], "]"}], ",", 
          RowBox[{"{", 
           RowBox[{"i", ",", 
            RowBox[{"S", "*", "Ng"}]}], "}"}]}], "]"}]}], ";", 
       "\[IndentingNewLine]", 
       RowBox[{"IntMatrix", "=", 
        RowBox[{"Table", "[", 
         RowBox[{
          RowBox[{"Total", "[", 
           RowBox[{
            RowBox[{"Transpose", "[", 
             RowBox[{"Partition", "[", 
              RowBox[{"IntM3", ",", "S"}], "]"}], "]"}], "[", 
            RowBox[{"[", "i", "]"}], "]"}], "]"}], ",", 
          RowBox[{"{", 
           RowBox[{"i", ",", "S"}], "}"}]}], "]"}]}], ";", 
       RowBox[{"(*", 
        RowBox[{"interaction", " ", "matrix", " ", "is", " ", "completed"}], 
        "*)"}], "\[IndentingNewLine]", 
       RowBox[{"(*", 
        RowBox[{
         RowBox[{
          RowBox[{
           RowBox[{
            RowBox[{
             RowBox[{
              RowBox[{
               RowBox[{
                RowBox[{
                 RowBox[{
                  RowBox[{"...", "..."}], "..."}], "..."}], "..."}], "Build", 
               " ", "interaction", " ", "matrix", " ", 
               RowBox[{"(", "finish", ")"}]}], "..."}], "..."}], "..."}], 
           "..."}], "..."}], ".."}], "*)"}], "\[IndentingNewLine]", 
       "\[IndentingNewLine]", 
       RowBox[{"(*", 
        RowBox[{
         RowBox[{
          RowBox[{
           RowBox[{
            RowBox[{
             RowBox[{
              RowBox[{
               RowBox[{
                RowBox[{
                 RowBox[{
                  RowBox[{"...", "..."}], "..."}], "..."}], "..."}], "Build", 
               " ", "the", " ", "right", " ", "hand", " ", "side", " ", "of", 
               " ", "Replicator", " ", "equation", " ", 
               RowBox[{"(", "start", ")"}]}], "..."}], "..."}], "..."}], 
           "..."}], "..."}], ".."}], "*)"}], "\[IndentingNewLine]", 
       RowBox[{"FM", "=", 
        RowBox[{"Transpose", "[", 
         RowBox[{"Partition", "[", 
          RowBox[{
           RowBox[{"F", "[", 
            RowBox[{"[", "1", "]"}], "]"}], ",", "S"}], "]"}], "]"}]}], ";", 
       "\[IndentingNewLine]", 
       RowBox[{"MeanFitness", "=", 
        FractionBox["IntMatrix", 
         RowBox[{
          RowBox[{"Transpose", "[", "popsize", "]"}], "[", 
          RowBox[{"[", "1", "]"}], "]"}]]}], ";", 
       RowBox[{"(*", 
        RowBox[{
        "mean", " ", "fitness", " ", "of", " ", "each", " ", "species"}], 
        "*)"}], "\[IndentingNewLine]", "\[IndentingNewLine]", 
       RowBox[{"Replicator", "=", 
        RowBox[{"Table", "[", 
         RowBox[{
          RowBox[{
           RowBox[{
            FractionBox[
             RowBox[{"Transpose", "[", 
              RowBox[{"Partition", "[", 
               RowBox[{"IntM3", ",", "S"}], "]"}], "]"}], 
             RowBox[{
              RowBox[{"Transpose", "[", "popsize", "]"}], "[", 
              RowBox[{"[", "1", "]"}], "]"}]], "[", 
            RowBox[{"[", 
             RowBox[{"i", ",", "j"}], "]"}], "]"}], "-", 
           RowBox[{
            RowBox[{"FM", "[", 
             RowBox[{"[", 
              RowBox[{"i", ",", "j"}], "]"}], "]"}], 
            RowBox[{"MeanFitness", "[", 
             RowBox[{"[", "i", "]"}], "]"}]}]}], ",", 
          RowBox[{"{", 
           RowBox[{"i", ",", "1", ",", "S"}], "}"}], ",", 
          RowBox[{"{", 
           RowBox[{"j", ",", "1", ",", "Ng"}], "}"}]}], "]"}]}], ";", 
       "\[IndentingNewLine]", "\[IndentingNewLine]", 
       RowBox[{"Do", "[", 
        RowBox[{
         RowBox[{
          RowBox[{
           RowBox[{"f", "[", 
            RowBox[{"i", ",", "Ng"}], "]"}], "[", "t", "]"}], "=", 
          RowBox[{"1", "-", 
           RowBox[{"(", 
            RowBox[{
             RowBox[{"Total", "[", 
              RowBox[{"FM", "[", 
               RowBox[{"[", "i", "]"}], "]"}], "]"}], "-", 
             RowBox[{"Last", "[", 
              RowBox[{"FM", "[", 
               RowBox[{"[", "i", "]"}], "]"}], "]"}]}], ")"}]}]}], ",", 
         RowBox[{"{", 
          RowBox[{"i", ",", "S"}], "}"}]}], "]"}], ";", 
       RowBox[{"(*", 
        RowBox[{
        "defining", " ", "the", " ", "variable", " ", "of", " ", "frequency", 
         " ", "of", " ", "genotype"}], "*)"}], 
       RowBox[{"Do", "[", 
        RowBox[{
         RowBox[{
          RowBox[{"Replicator", "[", 
           RowBox[{"[", "i", "]"}], "]"}], "=", 
          RowBox[{"Delete", "[", 
           RowBox[{
            RowBox[{"Replicator", "[", 
             RowBox[{"[", "i", "]"}], "]"}], ",", "Ng"}], "]"}]}], ",", 
         RowBox[{"{", 
          RowBox[{"i", ",", "S"}], "}"}]}], "]"}], ";", 
       RowBox[{"(*", 
        RowBox[{
        "for", " ", "making", " ", "the", " ", "total", " ", "of", " ", 
         "genotype", " ", "frequency", " ", "\"\<1\>\""}], "*)"}], 
       "\[IndentingNewLine]", 
       RowBox[{"(*", 
        RowBox[{
         RowBox[{
          RowBox[{
           RowBox[{
            RowBox[{
             RowBox[{
              RowBox[{
               RowBox[{
                RowBox[{
                 RowBox[{
                  RowBox[{"...", "..."}], "..."}], "..."}], "..."}], "Build", 
               " ", "the", " ", "right", " ", "hand", " ", "side", " ", "of", 
               " ", "Replicator", " ", "equation", " ", 
               RowBox[{"(", "finish", ")"}]}], "..."}], "..."}], "..."}], 
           "..."}], "..."}], ".."}], "*)"}], "\[IndentingNewLine]", 
       "\[IndentingNewLine]", 
       RowBox[{"(*", 
        RowBox[{
         RowBox[{
          RowBox[{
           RowBox[{
            RowBox[{
             RowBox[{
              RowBox[{"...", "..."}], "..."}], ".", "Build"}], " ", "the", 
            " ", "differential", " ", "equations", " ", "of", " ", 
            "population", " ", "sizes", " ", "and", " ", "genotype", " ", 
            "frequencies", " ", 
            RowBox[{"(", "start", ")"}]}], "..."}], "..."}], ".."}], "*)"}], 
       "\[IndentingNewLine]", 
       RowBox[{"Xbibun", "=", 
        RowBox[{"Table", "[", 
         RowBox[{
          RowBox[{
           RowBox[{
            RowBox[{"x", "[", "i", "]"}], "'"}], "[", "t", "]"}], ",", 
          RowBox[{"{", 
           RowBox[{"i", ",", "1", ",", "S"}], "}"}]}], "]"}]}], ";", 
       RowBox[{"(*", 
        RowBox[{
        "left", " ", "hand", " ", "side", " ", "of", " ", "differential", " ",
          "equations", " ", "of", " ", "population", " ", "dynamics"}], 
        "*)"}], "\[IndentingNewLine]", 
       RowBox[{"fbibun", "=", 
        RowBox[{"Flatten", "[", 
         RowBox[{"Table", "[", 
          RowBox[{
           RowBox[{
            RowBox[{
             RowBox[{"f", "[", 
              RowBox[{"i", ",", "j"}], "]"}], "'"}], "[", "t", "]"}], ",", 
           RowBox[{"{", 
            RowBox[{"i", ",", "1", ",", "S"}], "}"}], ",", 
           RowBox[{"{", 
            RowBox[{"j", ",", "1", ",", "Ng"}], "}"}]}], "]"}], "]"}]}], ";", 
       RowBox[{"(*", 
        RowBox[{
        "left", " ", "hand", " ", "side", " ", "of", " ", "differential", " ",
          "equations", " ", "of", " ", "genotype", " ", "dynamics"}], "*)"}], 
       "\n", "\[IndentingNewLine]", 
       RowBox[{"fbibun", "=", 
        RowBox[{"Partition", "[", 
         RowBox[{"fbibun", ",", "Ng"}], "]"}]}], ";", "\[IndentingNewLine]", 
       RowBox[{"Do", "[", 
        RowBox[{
         RowBox[{
          RowBox[{"fbibun", "[", 
           RowBox[{"[", "i", "]"}], "]"}], "=", 
          RowBox[{"Delete", "[", 
           RowBox[{
            RowBox[{"fbibun", "[", 
             RowBox[{"[", "i", "]"}], "]"}], ",", "Ng"}], "]"}]}], ",", 
         RowBox[{"{", 
          RowBox[{"i", ",", "S"}], "}"}]}], "]"}], ";", "\[IndentingNewLine]", 
       RowBox[{"fbibun", "=", 
        RowBox[{"Flatten", "[", "fbibun", "]"}]}], ";", "\[IndentingNewLine]",
        "\[IndentingNewLine]", 
       RowBox[{"Xeq", "=", 
        RowBox[{"Table", "[", 
         RowBox[{
          RowBox[{
           RowBox[{"Xbibun", "[", 
            RowBox[{"[", "i", "]"}], "]"}], "\[Equal]", 
           RowBox[{"IntMatrix", "[", 
            RowBox[{"[", "i", "]"}], "]"}]}], ",", 
          RowBox[{"{", 
           RowBox[{"i", ",", "1", ",", "S"}], "}"}]}], "]"}]}], ";", 
       RowBox[{"(*", " ", 
        RowBox[{
        "differential", " ", "equations", " ", "of", " ", "population", " ", 
         "dynamics"}], "*)"}], 
       RowBox[{"feq", "=", 
        RowBox[{"Table", "[", 
         RowBox[{
          RowBox[{
           RowBox[{"fbibun", "[", 
            RowBox[{"[", "i", "]"}], "]"}], "==", 
           RowBox[{
            RowBox[{"Flatten", "[", "Replicator", "]"}], "[", 
            RowBox[{"[", "i", "]"}], "]"}]}], ",", 
          RowBox[{"{", 
           RowBox[{"i", ",", "1", ",", 
            RowBox[{"S", "*", 
             RowBox[{"(", 
              RowBox[{"Ng", "-", "1"}], ")"}]}]}], "}"}]}], "]"}]}], ";", 
       RowBox[{"(*", " ", 
        RowBox[{
        "differential", " ", "equations", " ", "of", " ", "genotype", " ", 
         "dynamics"}], "*)"}], "\[IndentingNewLine]", "\[IndentingNewLine]", 
       RowBox[{"Equations", "=", 
        RowBox[{"Join", "[", 
         RowBox[{"Xeq", ",", "feq"}], "]"}]}], ";", 
       RowBox[{"(*", 
        RowBox[{
        "differential", " ", "equations", " ", "of", " ", "the", " ", 
         "system"}], "*)"}], "\[IndentingNewLine]", "\[IndentingNewLine]", 
       RowBox[{"initialx", "=", " ", 
        RowBox[{"RandomReal", "[", 
         RowBox[{
          RowBox[{"{", 
           RowBox[{"0.1", ",", "1"}], "}"}], ",", "S"}], "]"}]}], ";", 
       "\[IndentingNewLine]", 
       RowBox[{"initialX", "=", 
        RowBox[{"Table", "[", 
         RowBox[{
          RowBox[{
           RowBox[{
            RowBox[{"x", "[", "i", "]"}], "[", "0", "]"}], "\[Equal]", 
           RowBox[{"initialx", "[", 
            RowBox[{"[", "i", "]"}], "]"}]}], ",", 
          RowBox[{"{", 
           RowBox[{"i", ",", "1", ",", "S"}], "}"}]}], "]"}]}], ";", 
       RowBox[{"(*", 
        RowBox[{
        "initial", " ", "population", " ", "sizes", " ", "of", " ", "each", 
         " ", "species"}], "*)"}], "\[IndentingNewLine]", 
       "\[IndentingNewLine]", 
       RowBox[{"Initialf", "=", 
        RowBox[{"Partition", "[", 
         RowBox[{
          RowBox[{"RandomReal", "[", 
           RowBox[{
            RowBox[{"{", 
             RowBox[{"0", ",", "1"}], "}"}], ",", 
            RowBox[{"S", "*", "Ng"}]}], "]"}], ",", 
          RowBox[{"{", "Ng", "}"}]}], "]"}]}], ";", "\[IndentingNewLine]", 
       RowBox[{"Initialf", "=", 
        RowBox[{"Flatten", "[", 
         FractionBox["Initialf", 
          RowBox[{"Table", "[", 
           RowBox[{
            RowBox[{"Total", "[", 
             RowBox[{"Initialf", "[", 
              RowBox[{"[", "i", "]"}], "]"}], "]"}], ",", 
            RowBox[{"{", 
             RowBox[{"i", ",", "1", ",", "S"}], "}"}]}], "]"}]], "]"}]}], ";",
        "\[IndentingNewLine]", 
       RowBox[{"InitialF", "=", 
        RowBox[{"Table", "[", 
         RowBox[{
          RowBox[{
           RowBox[{
            RowBox[{"Flatten", "[", 
             RowBox[{"Table", "[", 
              RowBox[{
               RowBox[{
                RowBox[{"f", "[", 
                 RowBox[{"i", ",", "j"}], "]"}], "[", "0", "]"}], ",", 
               RowBox[{"{", 
                RowBox[{"i", ",", "1", ",", "S"}], "}"}], ",", 
               RowBox[{"{", 
                RowBox[{"j", ",", "1", ",", "Ng"}], "}"}]}], "]"}], "]"}], 
            "[", 
            RowBox[{"[", "i", "]"}], "]"}], "==", 
           RowBox[{"Initialf", "[", 
            RowBox[{"[", "i", "]"}], "]"}]}], ",", 
          RowBox[{"{", 
           RowBox[{"i", ",", "1", ",", 
            RowBox[{"S", "*", "Ng"}]}], "}"}]}], "]"}]}], ";", 
       RowBox[{"InitialF", "=", 
        RowBox[{"Partition", "[", 
         RowBox[{"InitialF", ",", "Ng"}], "]"}]}], ";", "\[IndentingNewLine]", 
       RowBox[{"Do", "[", 
        RowBox[{
         RowBox[{
          RowBox[{"InitialF", "[", 
           RowBox[{"[", "i", "]"}], "]"}], "=", 
          RowBox[{"Delete", "[", 
           RowBox[{
            RowBox[{"InitialF", "[", 
             RowBox[{"[", "i", "]"}], "]"}], ",", "Ng"}], "]"}]}], ",", 
         RowBox[{"{", 
          RowBox[{"i", ",", "S"}], "}"}]}], "]"}], ";", "\[IndentingNewLine]", 
       RowBox[{"InitialF", "=", 
        RowBox[{"Flatten", "[", "InitialF", "]"}]}], ";", 
       RowBox[{"(*", 
        RowBox[{
        "initial", " ", "proportion", " ", "of", " ", "each", " ", 
         "genotype"}], "*)"}], "\n", "\[IndentingNewLine]", 
       RowBox[{"DiffEq", "=", 
        RowBox[{"Join", "[", 
         RowBox[{"Equations", ",", "initialX", ",", "InitialF"}], "]"}]}], 
       ";", 
       RowBox[{"(*", 
        RowBox[{
        "a", " ", "part", " ", "of", " ", "differential", " ", "equations", 
         " ", "for", " ", "NDSolve"}], "*)"}], "\[IndentingNewLine]", 
       RowBox[{"fhensu", "=", 
        RowBox[{"Partition", "[", 
         RowBox[{
          RowBox[{"Flatten", "[", 
           RowBox[{"Table", "[", 
            RowBox[{
             RowBox[{"f", "[", 
              RowBox[{"i", ",", "j"}], "]"}], ",", 
             RowBox[{"{", 
              RowBox[{"i", ",", "1", ",", "S"}], "}"}], ",", 
             RowBox[{"{", 
              RowBox[{"j", ",", "1", ",", "Ng"}], "}"}]}], "]"}], "]"}], ",", 
          "Ng"}], "]"}]}], ";", "\[IndentingNewLine]", 
       RowBox[{"Do", "[", 
        RowBox[{
         RowBox[{
          RowBox[{"fhensu", "[", 
           RowBox[{"[", "i", "]"}], "]"}], "=", 
          RowBox[{"Delete", "[", 
           RowBox[{
            RowBox[{"fhensu", "[", 
             RowBox[{"[", "i", "]"}], "]"}], ",", "Ng"}], "]"}]}], ",", 
         RowBox[{"{", 
          RowBox[{"i", ",", "S"}], "}"}]}], "]"}], ";", "\[IndentingNewLine]", 
       RowBox[{"fhensu", "=", 
        RowBox[{"Flatten", "[", "fhensu", "]"}]}], ";", "\[IndentingNewLine]", 
       RowBox[{"Hensu", "=", 
        RowBox[{"Join", "[", 
         RowBox[{
          RowBox[{"Table", "[", 
           RowBox[{
            RowBox[{"x", "[", "i", "]"}], ",", 
            RowBox[{"{", 
             RowBox[{"i", ",", "1", ",", "S"}], "}"}]}], "]"}], ",", 
          "fhensu"}], "]"}]}], ";", 
       RowBox[{"(*", 
        RowBox[{
        "a", " ", "part", " ", "of", " ", "variables", " ", "for", " ", 
         "NDSolve"}], "*)"}], "\[IndentingNewLine]", "\[IndentingNewLine]", 
       RowBox[{"perturbgener", "=", "1000"}], ";", 
       RowBox[{"(*", 
        RowBox[{
        "time", " ", "at", " ", "which", " ", "the", " ", "disturbance", " ", 
         "occurs"}], "*)"}], "\[IndentingNewLine]", 
       RowBox[{"(*", 
        RowBox[{
         RowBox[{
          RowBox[{
           RowBox[{
            RowBox[{
             RowBox[{
              RowBox[{"...", "..."}], "..."}], ".", "Build"}], " ", "the", 
            " ", "differential", " ", "equations", " ", "of", " ", 
            "population", " ", "sizes", " ", "and", " ", "genotype", " ", 
            "frequencies", " ", 
            RowBox[{"(", "finish", ")"}]}], "..."}], "..."}], ".."}], "*)"}], 
       "\[IndentingNewLine]", "\[IndentingNewLine]", 
       RowBox[{"s1", "=", 
        RowBox[{"NDSolve", "[", 
         RowBox[{"DiffEq", ",", "Hensu", ",", 
          RowBox[{"{", 
           RowBox[{"t", ",", "0", ",", "perturbgener"}], "}"}], ",", 
          RowBox[{"MaxSteps", "\[Rule]", "Infinity"}], ",", 
          RowBox[{"MaxStepSize", "\[Rule]", "Infinity"}], ",", 
          RowBox[{"PrecisionGoal", "\[Rule]", "Automatic"}], ",", 
          RowBox[{
          "AccuracyGoal", "\[Rule]", "\[IndentingNewLine]", "Automatic"}], 
          ",", 
          RowBox[{"Method", "->", 
           RowBox[{"{", 
            RowBox[{"\"\<EquationSimplification\>\"", "->", "\"\<Solve\>\""}],
             "}"}]}]}], "]"}]}], ";", "\[IndentingNewLine]", 
       RowBox[{"(*", 
        RowBox[{
        "solving", " ", "the", " ", "differential", " ", "equations", " ", 
         "of", " ", "the", " ", "system", " ", "before", " ", "disturbance"}],
         "*)"}], "\[IndentingNewLine]", "\[IndentingNewLine]", 
       RowBox[{"listperturbx", "=", 
        RowBox[{"Flatten", "[", 
         RowBox[{"Table", "[", 
          RowBox[{
           RowBox[{"Evaluate", "[", 
            RowBox[{
             RowBox[{
              RowBox[{"Transpose", "[", "popsize", "]"}], "[", 
              RowBox[{"[", "1", "]"}], "]"}], "/.", "s1"}], "]"}], ",", 
           RowBox[{"{", 
            RowBox[{"t", ",", "perturbgener", ",", "perturbgener"}], "}"}]}], 
          "]"}], "]"}]}], ";", 
       RowBox[{"(*", 
        RowBox[{
        "populatin", " ", "sizes", " ", "just", " ", "before", " ", 
         "disturbance"}], "*)"}], "\[IndentingNewLine]", 
       RowBox[{"fsize", "=", 
        RowBox[{"Flatten", "[", 
         RowBox[{"Table", "[", 
          RowBox[{
           RowBox[{
            RowBox[{"f", "[", 
             RowBox[{"i", ",", "j"}], "]"}], "[", "t", "]"}], ",", 
           RowBox[{"{", 
            RowBox[{"i", ",", "1", ",", "S"}], "}"}], ",", 
           RowBox[{"{", 
            RowBox[{"j", ",", "1", ",", 
             RowBox[{"Ng", "-", "1"}]}], "}"}]}], "]"}], "]"}]}], ";", 
       "\[IndentingNewLine]", 
       RowBox[{"listperturbf", "=", 
        RowBox[{"Flatten", "[", 
         RowBox[{"Table", "[", 
          RowBox[{
           RowBox[{"Evaluate", "[", 
            RowBox[{"fsize", "/.", "s1"}], "]"}], ",", 
           RowBox[{"{", 
            RowBox[{"t", ",", "perturbgener", ",", "perturbgener"}], "}"}]}], 
          "]"}], "]"}]}], ";", "\[IndentingNewLine]", "\[IndentingNewLine]", 
       StyleBox[
        RowBox[{"(*", 
         RowBox[{
         "Assign", " ", "parameter", " ", "and", " ", "initial", " ", "sizes",
           " ", "after", " ", "disturbance"}], "*)"}],
        FontColor->RGBColor[1, 0, 0]], "\[IndentingNewLine]", 
       RowBox[{"r", "=", " ", 
        RowBox[{"0.5", 
         RowBox[{"RandomReal", "[", 
          RowBox[{
           RowBox[{"{", 
            RowBox[{"0", ",", "1"}], "}"}], ",", 
           RowBox[{"Ng", "*", "S"}]}], "]"}]}]}], ";", "\[IndentingNewLine]", 
       RowBox[{"a", "=", 
        RowBox[{"0.5", " ", 
         RowBox[{"RandomReal", "[", 
          RowBox[{
           RowBox[{"{", 
            RowBox[{"0", ",", "1"}], "}"}], ",", 
           RowBox[{"{", 
            RowBox[{
             RowBox[{"Ng", "*", "S"}], ",", 
             RowBox[{"Ng", "*", "S"}]}], "}"}]}], "]"}]}]}], ";", 
       "\[IndentingNewLine]", 
       RowBox[{"initialX", "=", 
        RowBox[{"Table", "[", 
         RowBox[{
          RowBox[{
           RowBox[{
            RowBox[{"x", "[", "i", "]"}], "[", "0", "]"}], "\[Equal]", 
           RowBox[{"listperturbx", "[", 
            RowBox[{"[", "i", "]"}], "]"}]}], ",", 
          RowBox[{"{", 
           RowBox[{"i", ",", "1", ",", "S"}], "}"}]}], "]"}]}], ";", 
       "\[IndentingNewLine]", 
       RowBox[{"faft", "=", 
        RowBox[{"Flatten", "[", 
         RowBox[{"Table", "[", 
          RowBox[{
           RowBox[{
            RowBox[{"f", "[", 
             RowBox[{"i", ",", "j"}], "]"}], "[", "0", "]"}], ",", 
           RowBox[{"{", 
            RowBox[{"i", ",", "1", ",", "S"}], "}"}], ",", 
           RowBox[{"{", 
            RowBox[{"j", ",", "1", ",", 
             RowBox[{"Ng", "-", "1"}]}], "}"}]}], "]"}], "]"}]}], ";", 
       "\[IndentingNewLine]", "\[IndentingNewLine]", 
       RowBox[{"(*", 
        RowBox[{
         RowBox[{
          RowBox[{
           RowBox[{
            RowBox[{
             RowBox[{
              RowBox[{"...", "..."}], "..."}], "Build", " ", "interaction", 
             " ", "matrix", " ", "based", " ", "on", " ", "the", " ", "same", 
             " ", "procedures", " ", "in", " ", "before", " ", "disturbance", 
             " ", 
             RowBox[{"(", "start", ")"}]}], "..."}], "..."}], "..."}], ".."}],
         "*)"}], "\[IndentingNewLine]", 
       RowBox[{"Preyencounter", "=", 
        RowBox[{
         RowBox[{"Pred", "*", "a"}], "+", 
         RowBox[{"Transpose", "[", 
          RowBox[{"Pred", "*", "a"}], "]"}]}]}], ";", 
       RowBox[{"(*", 
        RowBox[{
        "interaction", " ", "matrix", " ", "with", " ", "only", " ", "prey", 
         " ", "consumption", " ", "rates"}], "*)"}], "\[IndentingNewLine]", 
       "\[IndentingNewLine]", 
       RowBox[{"popsize", "=", 
        RowBox[{"Table", "[", 
         RowBox[{
          RowBox[{"Table", "[", 
           RowBox[{
            RowBox[{
             RowBox[{"x", "[", "i", "]"}], "[", "t", "]"}], ",", 
            RowBox[{"{", 
             RowBox[{"i", ",", "S"}], "}"}]}], "]"}], ",", 
          RowBox[{"{", 
           RowBox[{"Ng", "*", "S"}], "}"}]}], "]"}]}], ";", 
       "\[IndentingNewLine]", 
       RowBox[{"popsize", "=", 
        RowBox[{"Flatten", "[", 
         RowBox[{"Transpose", "[", "popsize", "]"}], "]"}]}], ";", 
       "\[IndentingNewLine]", 
       RowBox[{"popsize", "=", 
        RowBox[{"Partition", "[", 
         RowBox[{"popsize", ",", " ", 
          RowBox[{"Ng", "*", "S"}]}], "]"}]}], ";", "\[IndentingNewLine]", 
       "\[IndentingNewLine]", 
       RowBox[{"F", "=", 
        RowBox[{"Partition", "[", 
         RowBox[{
          RowBox[{"Flatten", "[", 
           RowBox[{"Table", "[", 
            RowBox[{
             RowBox[{"Transpose", "[", 
              RowBox[{"Table", "[", 
               RowBox[{
                RowBox[{
                 RowBox[{"f", "[", 
                  RowBox[{"i", ",", " ", "j"}], "]"}], "[", "t", "]"}], ",", 
                " ", 
                RowBox[{"{", 
                 RowBox[{"i", ",", " ", "S"}], "}"}], ",", " ", 
                RowBox[{"{", 
                 RowBox[{"j", ",", " ", "Ng"}], "}"}]}], "]"}], "]"}], ",", 
             RowBox[{"{", 
              RowBox[{"Ng", "*", "S"}], "}"}]}], "]"}], "]"}], ",", 
          RowBox[{"{", 
           RowBox[{"Ng", "*", "S"}], "}"}]}], "]"}]}], ";", 
       RowBox[{"Po", "=", 
        RowBox[{"Partition", "[", 
         RowBox[{
          RowBox[{"Flatten", "[", 
           RowBox[{"Transpose", "[", "popsize", "]"}], "]"}], ",", 
          RowBox[{"{", 
           RowBox[{"Ng", "*", "S"}], "}"}]}], "]"}]}], ";", 
       "\[IndentingNewLine]", 
       RowBox[{"Po", "=", 
        RowBox[{"Flatten", "[", 
         RowBox[{
          RowBox[{"Table", "[", 
           RowBox[{"Po", ",", 
            RowBox[{"{", "Ng", "}"}]}], "]"}], ",", "1"}], "]"}]}], ";", 
       "\[IndentingNewLine]", 
       RowBox[{"IntM", "=", 
        RowBox[{"F", "*", "Preyencounter", "*", "Predbirth", "*", "Po", "*", 
         RowBox[{"Po", "[", 
          RowBox[{"[", "1", "]"}], "]"}]}]}], ";", 
       RowBox[{"IntM", "=", 
        RowBox[{"IntM", "+", 
         RowBox[{
          RowBox[{"(", 
           RowBox[{
            RowBox[{"r", " ", 
             RowBox[{"Po", "[", 
              RowBox[{"[", "1", "]"}], "]"}]}], "-", 
            RowBox[{
             RowBox[{"Flatten", "[", 
              RowBox[{"Table", "[", 
               RowBox[{"s", ",", 
                RowBox[{"{", "Ng", "}"}]}], "]"}], "]"}], " ", 
             SuperscriptBox[
              RowBox[{"Po", "[", 
               RowBox[{"[", "1", "]"}], "]"}], "2"]}]}], ")"}], 
          RowBox[{"IdentityMatrix", "[", 
           RowBox[{"S", "*", "Ng"}], "]"}]}]}]}], ";", "\[IndentingNewLine]", 
       "\[IndentingNewLine]", 
       RowBox[{"IntM2", "=", 
        RowBox[{"IntM", "*", 
         RowBox[{"F", "[", 
          RowBox[{"[", "1", "]"}], "]"}]}]}], ";", "\[IndentingNewLine]", 
       RowBox[{"IntM3", "=", 
        RowBox[{"Table", "[", 
         RowBox[{
          RowBox[{"Total", "[", 
           RowBox[{"IntM2", "[", 
            RowBox[{"[", "i", "]"}], "]"}], "]"}], ",", 
          RowBox[{"{", 
           RowBox[{"i", ",", 
            RowBox[{"S", "*", "Ng"}]}], "}"}]}], "]"}]}], ";", 
       "\[IndentingNewLine]", 
       RowBox[{"IntMatrix", "=", 
        RowBox[{"Table", "[", 
         RowBox[{
          RowBox[{"Total", "[", 
           RowBox[{
            RowBox[{"Transpose", "[", 
             RowBox[{"Partition", "[", 
              RowBox[{"IntM3", ",", "S"}], "]"}], "]"}], "[", 
            RowBox[{"[", "i", "]"}], "]"}], "]"}], ",", 
          RowBox[{"{", 
           RowBox[{"i", ",", "S"}], "}"}]}], "]"}]}], ";", 
       "\[IndentingNewLine]", "\[IndentingNewLine]", 
       RowBox[{"FM", "=", 
        RowBox[{"Transpose", "[", 
         RowBox[{"Partition", "[", 
          RowBox[{
           RowBox[{"F", "[", 
            RowBox[{"[", "1", "]"}], "]"}], ",", "S"}], "]"}], "]"}]}], ";", 
       "\[IndentingNewLine]", 
       RowBox[{"MeanFitness", "=", 
        FractionBox["IntMatrix", 
         RowBox[{
          RowBox[{"Transpose", "[", "popsize", "]"}], "[", 
          RowBox[{"[", "1", "]"}], "]"}]]}], ";", "\[IndentingNewLine]", 
       RowBox[{"Replicator", "=", 
        RowBox[{"Table", "[", 
         RowBox[{
          RowBox[{
           RowBox[{
            FractionBox[
             RowBox[{"Transpose", "[", 
              RowBox[{"Partition", "[", 
               RowBox[{"IntM3", ",", "S"}], "]"}], "]"}], 
             RowBox[{
              RowBox[{"Transpose", "[", "popsize", "]"}], "[", 
              RowBox[{"[", "1", "]"}], "]"}]], "[", 
            RowBox[{"[", 
             RowBox[{"i", ",", "j"}], "]"}], "]"}], "-", 
           RowBox[{
            RowBox[{"FM", "[", 
             RowBox[{"[", 
              RowBox[{"i", ",", "j"}], "]"}], "]"}], 
            RowBox[{"MeanFitness", "[", 
             RowBox[{"[", "i", "]"}], "]"}]}]}], ",", 
          RowBox[{"{", 
           RowBox[{"i", ",", "1", ",", "S"}], "}"}], ",", 
          RowBox[{"{", 
           RowBox[{"j", ",", "1", ",", "Ng"}], "}"}]}], "]"}]}], ";", 
       "\[IndentingNewLine]", "\[IndentingNewLine]", 
       RowBox[{"Do", "[", 
        RowBox[{
         RowBox[{
          RowBox[{
           RowBox[{"f", "[", 
            RowBox[{"i", ",", "Ng"}], "]"}], "[", "t", "]"}], "=", 
          RowBox[{"1", "-", 
           RowBox[{"(", 
            RowBox[{
             RowBox[{"Total", "[", 
              RowBox[{"FM", "[", 
               RowBox[{"[", "i", "]"}], "]"}], "]"}], "-", 
             RowBox[{"Last", "[", 
              RowBox[{"FM", "[", 
               RowBox[{"[", "i", "]"}], "]"}], "]"}]}], ")"}]}]}], ",", 
         RowBox[{"{", 
          RowBox[{"i", ",", "S"}], "}"}]}], "]"}], ";", "\[IndentingNewLine]", 
       RowBox[{"Do", "[", 
        RowBox[{
         RowBox[{
          RowBox[{"Replicator", "[", 
           RowBox[{"[", "i", "]"}], "]"}], "=", 
          RowBox[{"Delete", "[", 
           RowBox[{
            RowBox[{"Replicator", "[", 
             RowBox[{"[", "i", "]"}], "]"}], ",", "Ng"}], "]"}]}], ",", 
         RowBox[{"{", 
          RowBox[{"i", ",", "S"}], "}"}]}], "]"}], ";", "\[IndentingNewLine]", 
       RowBox[{"Xbibun", "=", 
        RowBox[{"Table", "[", 
         RowBox[{
          RowBox[{
           RowBox[{
            RowBox[{"x", "[", "i", "]"}], "'"}], "[", "t", "]"}], ",", 
          RowBox[{"{", 
           RowBox[{"i", ",", "1", ",", "S"}], "}"}]}], "]"}]}], ";", 
       "\[IndentingNewLine]", 
       RowBox[{"fbibun", "=", 
        RowBox[{"Flatten", "[", 
         RowBox[{"Table", "[", 
          RowBox[{
           RowBox[{
            RowBox[{
             RowBox[{"f", "[", 
              RowBox[{"i", ",", "j"}], "]"}], "'"}], "[", "t", "]"}], ",", 
           RowBox[{"{", 
            RowBox[{"i", ",", "1", ",", "S"}], "}"}], ",", 
           RowBox[{"{", 
            RowBox[{"j", ",", "1", ",", "Ng"}], "}"}]}], "]"}], "]"}]}], ";", 
       "\[IndentingNewLine]", 
       RowBox[{"fbibun", "=", 
        RowBox[{"Partition", "[", 
         RowBox[{"fbibun", ",", "Ng"}], "]"}]}], ";", "\[IndentingNewLine]", 
       RowBox[{"Do", "[", 
        RowBox[{
         RowBox[{
          RowBox[{"fbibun", "[", 
           RowBox[{"[", "i", "]"}], "]"}], "=", 
          RowBox[{"Delete", "[", 
           RowBox[{
            RowBox[{"fbibun", "[", 
             RowBox[{"[", "i", "]"}], "]"}], ",", "Ng"}], "]"}]}], ",", 
         RowBox[{"{", 
          RowBox[{"i", ",", "S"}], "}"}]}], "]"}], ";", "\[IndentingNewLine]", 
       RowBox[{"fbibun", "=", 
        RowBox[{"Flatten", "[", "fbibun", "]"}]}], ";", "\n", 
       "\[IndentingNewLine]", 
       RowBox[{"Xeq", "=", 
        RowBox[{"Table", "[", 
         RowBox[{
          RowBox[{
           RowBox[{"Xbibun", "[", 
            RowBox[{"[", "i", "]"}], "]"}], "\[Equal]", 
           RowBox[{"IntMatrix", "[", 
            RowBox[{"[", "i", "]"}], "]"}]}], ",", 
          RowBox[{"{", 
           RowBox[{"i", ",", "1", ",", "S"}], "}"}]}], "]"}]}], ";", 
       "\[IndentingNewLine]", 
       RowBox[{"feq", "=", 
        RowBox[{"Table", "[", 
         RowBox[{
          RowBox[{
           RowBox[{"fbibun", "[", 
            RowBox[{"[", "i", "]"}], "]"}], "==", 
           RowBox[{
            RowBox[{"Flatten", "[", "Replicator", "]"}], "[", 
            RowBox[{"[", "i", "]"}], "]"}]}], ",", 
          RowBox[{"{", 
           RowBox[{"i", ",", "1", ",", 
            RowBox[{"S", "*", 
             RowBox[{"(", 
              RowBox[{"Ng", "-", "1"}], ")"}]}]}], "}"}]}], "]"}]}], ";", 
       "\n", "\[IndentingNewLine]", 
       RowBox[{"Equations", "=", 
        RowBox[{"Join", "[", 
         RowBox[{"Xeq", ",", "feq"}], "]"}]}], ";", "\[IndentingNewLine]", 
       RowBox[{"DiffEq", "=", 
        RowBox[{"Join", "[", 
         RowBox[{"Equations", ",", "initialX", ",", "InitialF"}], "]"}]}], 
       ";", "\[IndentingNewLine]", 
       RowBox[{"gener", "=", "3000"}], ";", 
       RowBox[{"(*", 
        RowBox[{"generation", " ", "time", " ", "after", " ", "disturbance"}],
         "*)"}], "\[IndentingNewLine]", 
       RowBox[{"(*", 
        RowBox[{
         RowBox[{
          RowBox[{
           RowBox[{
            RowBox[{
             RowBox[{
              RowBox[{"...", "..."}], "..."}], "Build", " ", "interaction", 
             " ", "matrix", " ", "based", " ", "on", " ", "the", " ", "same", 
             " ", "procedures", " ", "in", " ", "before", " ", "disturbance", 
             " ", 
             RowBox[{"(", "finish", ")"}]}], "..."}], "..."}], "..."}], 
         ".."}], "*)"}], "\[IndentingNewLine]", "\[IndentingNewLine]", 
       RowBox[{"s2", "=", 
        RowBox[{"NDSolve", "[", 
         RowBox[{"DiffEq", ",", "Hensu", ",", 
          RowBox[{"{", 
           RowBox[{"t", ",", "0", ",", "gener"}], "}"}], ",", 
          RowBox[{"MaxSteps", "\[Rule]", "Infinity"}], ",", 
          RowBox[{"MaxStepSize", "\[Rule]", "Infinity"}], ",", 
          RowBox[{"PrecisionGoal", "\[Rule]", "Automatic"}], ",", 
          RowBox[{
          "AccuracyGoal", "\[Rule]", "\[IndentingNewLine]", "Automatic"}], 
          ",", 
          RowBox[{"Method", "->", 
           RowBox[{"{", 
            RowBox[{"\"\<EquationSimplification\>\"", "->", "\"\<Solve\>\""}],
             "}"}]}]}], "]"}]}], ";", "\[IndentingNewLine]", 
       RowBox[{"(*", 
        RowBox[{
        "solving", " ", "differential", " ", "equations", " ", "of", " ", 
         "the", " ", "system"}], "*)"}], "\[IndentingNewLine]", 
       "\[IndentingNewLine]", 
       RowBox[{"listlast", "=", 
        RowBox[{"Flatten", "[", 
         RowBox[{"Table", "[", 
          RowBox[{
           RowBox[{"Evaluate", "[", 
            RowBox[{
             RowBox[{
              RowBox[{"Transpose", "[", "popsize", "]"}], "[", 
              RowBox[{"[", "1", "]"}], "]"}], "/.", "s2"}], "]"}], ",", 
           RowBox[{"{", 
            RowBox[{"t", ",", "gener", ",", "gener"}], "}"}]}], "]"}], 
         "]"}]}], ";", "\n", 
       RowBox[{"(*", 
        RowBox[{
        "population", " ", "sizes", " ", "after", " ", "a", " ", "long", " ", 
         "time"}], "*)"}], "\[IndentingNewLine]", 
       RowBox[{"listpersist", "=", 
        RowBox[{"{", "}"}]}], ";", "\[IndentingNewLine]", 
       RowBox[{"Do", "[", 
        RowBox[{
         RowBox[{"If", "[", 
          RowBox[{
           RowBox[{
            RowBox[{"listlast", "[", 
             RowBox[{"[", "i", "]"}], "]"}], ">", 
            SuperscriptBox["10", 
             RowBox[{"-", "5"}]]}], ",", 
           RowBox[{"AppendTo", "[", 
            RowBox[{"listpersist", ",", 
             RowBox[{"listlast", "[", 
              RowBox[{"[", "i", "]"}], "]"}]}], "]"}]}], "]"}], ",", 
         RowBox[{"{", 
          RowBox[{"i", ",", "1", ",", "S"}], "}"}]}], "]"}], ";", 
       "\[IndentingNewLine]", 
       RowBox[{"(*", 
        RowBox[{
        "checking", " ", "wether", " ", "the", " ", "species", " ", "goes", 
         " ", "extinct", " ", "or", " ", "not"}], "*)"}], 
       "\[IndentingNewLine]", "\[IndentingNewLine]", 
       RowBox[{"(*", 
        RowBox[{
        "adding", " ", "the", " ", "data", " ", "into", " ", "the", " ", 
         "list"}], "*)"}], "\[IndentingNewLine]", 
       RowBox[{"AppendTo", "[", 
        RowBox[{"listlistpersit", ",", 
         FractionBox[
          RowBox[{"Length", "[", "listpersist", "]"}], "S"]}], "]"}]}], ",", 
      RowBox[{"{", "500", "}"}]}], "]"}], ";"}], 
   "\[IndentingNewLine]"}]}]], "Input",
 CellGroupingRules->{GroupTogetherGrouping, 10001.},
 CellChangeTimes->{{3.6585364116518087`*^9, 3.658536459693468*^9}, {
   3.658536504469247*^9, 3.658536504766122*^9}, {3.658536666612805*^9, 
   3.6585367734006147`*^9}, {3.6585368368572917`*^9, 
   3.6585368515024843`*^9}, {3.6585369270601025`*^9, 3.658536943260749*^9}, {
   3.6585369733497505`*^9, 3.65853703357683*^9}, {3.658537116020262*^9, 
   3.6585371367908*^9}, {3.6585372072745547`*^9, 3.6585372074151917`*^9}, {
   3.658537244443879*^9, 3.6585372642938824`*^9}, {3.65853730747499*^9, 
   3.6585373227006006`*^9}, 3.658537660802597*^9, {3.6585377035293217`*^9, 
   3.658537730365551*^9}, {3.658537769020937*^9, 3.6585378216003237`*^9}, {
   3.658537858781357*^9, 3.6585378714262753`*^9}, 3.6585379134328127`*^9, {
   3.6585379773121004`*^9, 3.6585380900860524`*^9}, 3.6585381283912992`*^9, {
   3.658598943229515*^9, 3.658598953884548*^9}, {3.658605595540598*^9, 
   3.658605635663591*^9}, 3.658605721024641*^9, {3.658605780877142*^9, 
   3.658605781517764*^9}, {3.658605838222623*^9, 3.658605838503849*^9}, {
   3.6586061661113014`*^9, 3.658606186685521*^9}, 3.658606233234227*^9, 
   3.658606266211129*^9, {3.6586063099391675`*^9, 3.6586063102047925`*^9}, {
   3.658606380842667*^9, 3.658606401429715*^9}, {3.658606479315344*^9, 
   3.6586064796434712`*^9}, 3.658606545064646*^9, 3.6586075750134015`*^9, 
   3.658607623310438*^9, {3.658607702857133*^9, 3.6586077029352865`*^9}, {
   3.6586078272527084`*^9, 3.658607865228383*^9}, 3.658607898645027*^9, {
   3.658607935873809*^9, 3.6586079645870523`*^9}, {3.658607996111702*^9, 
   3.6586080108041625`*^9}, {3.6586080663257465`*^9, 
   3.6586080666851254`*^9}, {3.6586081163130937`*^9, 3.6586081851238356`*^9}, 
   3.717973785801366*^9, 3.7179738159675665`*^9, {3.717973990463726*^9, 
   3.717973991811759*^9}, {3.7395742056416883`*^9, 3.7395742160641966`*^9}, {
   3.7395742639814453`*^9, 3.739574264950196*^9}, {3.7395743346884556`*^9, 
   3.7395743731648607`*^9}, {3.7395744232194247`*^9, 3.7395744261108403`*^9}, 
   3.739574552231726*^9, 3.7395746661810045`*^9, {3.7395747088154554`*^9, 
   3.739574768830989*^9}, 3.739574863141653*^9, {3.7400820720409155`*^9, 
   3.740082072447191*^9}, {3.740082176809939*^9, 3.7400821896258073`*^9}, {
   3.740082731009309*^9, 3.7400827311968136`*^9}, 3.740082852594479*^9, 
   3.740084727096555*^9, {3.740441446857095*^9, 3.7404414494985647`*^9}, {
   3.740441562032075*^9, 3.740441566157688*^9}, {3.740448804260571*^9, 
   3.7404488070732965`*^9}, 3.7404488734702435`*^9, {3.7404490498582635`*^9, 
   3.740449050623901*^9}, {3.744487051884793*^9, 3.7444870615266085`*^9}, 
   3.744487738302496*^9, {3.7444881178517494`*^9, 3.7444881180861373`*^9}, {
   3.748890941892379*^9, 3.748890977150566*^9}, {3.748891079530985*^9, 
   3.748891079749732*^9}, 3.748891126527536*^9, {3.748891463592635*^9, 
   3.7488914722970057`*^9}, {3.7488922950660844`*^9, 3.748892300754408*^9}, {
   3.749322827226403*^9, 3.749322852215841*^9}, {3.749322885967701*^9, 
   3.749322887406554*^9}, {3.7493274099234366`*^9, 3.7493274103765216`*^9}, {
   3.749327689214819*^9, 3.7493276893398314`*^9}, 3.7493277315411654`*^9, 
   3.7493278494462614`*^9, 3.7493284558273125`*^9, 3.7493285136736984`*^9, {
   3.7497589570867014`*^9, 3.7497590099590564`*^9}, {3.7497592409081974`*^9, 
   3.749759282131826*^9}, {3.7497593771627855`*^9, 3.7497593784913535`*^9}, {
   3.7497594611801777`*^9, 3.7497594709946136`*^9}, {3.7497595047815046`*^9, 
   3.7497595142058897`*^9}, {3.74975980086167*^9, 3.749759814630039*^9}, {
   3.7497611124872227`*^9, 3.7497611151906233`*^9}, {3.750013278035082*^9, 
   3.7500132885548286`*^9}, {3.7500136621494904`*^9, 3.750013662378095*^9}, 
   3.750645726541144*^9, {3.751137938234677*^9, 3.7511379535187597`*^9}, 
   3.7511380101414266`*^9, {3.751138502238783*^9, 3.7511385031143246`*^9}, {
   3.751138778720216*^9, 3.751138779610875*^9}, {3.7511389720074387`*^9, 
   3.7511389729761286`*^9}, {3.7511391434840775`*^9, 
   3.7511391455938554`*^9}, {3.7511394159661202`*^9, 3.751139416813594*^9}, {
   3.771273042015534*^9, 3.7712730612293997`*^9}, {3.7712731607687035`*^9, 
   3.7712731657216673`*^9}, 3.771274774497458*^9, {3.7712758154548635`*^9, 
   3.7712758177738457`*^9}, {3.7712761620909257`*^9, 
   3.7712761637919135`*^9}, {3.7712763342898026`*^9, 
   3.7712764046438346`*^9}, {3.771287888950083*^9, 3.7712879115642242`*^9}, {
   3.7712879955074215`*^9, 3.7712879975708733`*^9}, {3.7712882154950676`*^9, 
   3.7712882157138133`*^9}, {3.7716146392772503`*^9, 3.771614651602331*^9}, {
   3.77161477449121*^9, 3.7716147962574816`*^9}, {3.771614900663657*^9, 
   3.771614927489022*^9}, {3.7716149934972196`*^9, 3.771615053023574*^9}, {
   3.7716153995362062`*^9, 3.771615443649065*^9}, {3.7716171513029237`*^9, 
   3.7716171514709263`*^9}, {3.771617695593253*^9, 3.7716177056801944`*^9}, {
   3.7716184652822366`*^9, 3.771618466235829*^9}, {3.7716189124569755`*^9, 
   3.7716189144719944`*^9}, {3.771619081940241*^9, 3.771619082859228*^9}, {
   3.7716191807633305`*^9, 3.77161918100732*^9}, {3.771619339538951*^9, 
   3.7716193409029646`*^9}, {3.7716194980686903`*^9, 
   3.7716194990606985`*^9}, {3.7716197034690924`*^9, 
   3.7716197267418633`*^9}, {3.7716232744901075`*^9, 
   3.7716232761036386`*^9}, {3.771624018784103*^9, 3.7716240281657143`*^9}, {
   3.771624300261278*^9, 3.7716243016827416`*^9}, {3.771624362804551*^9, 
   3.7716243647379684`*^9}, {3.7716289074558687`*^9, 
   3.7716289085728817`*^9}, {3.771629170383828*^9, 3.771629171258933*^9}, {
   3.771629580939291*^9, 3.7716296116736937`*^9}, {3.771629648755978*^9, 
   3.7716296496153994`*^9}, {3.7716297292397113`*^9, 
   3.7716297301997166`*^9}, {3.7716298081240635`*^9, 
   3.7716298090510707`*^9}, {3.7716299985037947`*^9, 
   3.7716300043416853`*^9}, {3.7717009557401624`*^9, 3.771700956169119*^9}, {
   3.7717042361279154`*^9, 3.771704249365402*^9}, {3.7782709156247873`*^9, 
   3.778270942355095*^9}, {3.778270975854779*^9, 3.7782709762079763`*^9}, {
   3.778271012581145*^9, 3.778271110964497*^9}, {3.7782711652879896`*^9, 
   3.778271191249204*^9}, {3.778271290713895*^9, 3.778271309508116*^9}, {
   3.7782715803387103`*^9, 3.778271659446383*^9}, {3.7782717021976347`*^9, 
   3.778271768714052*^9}, {3.7782718013124866`*^9, 3.778271828736843*^9}, 
   3.778271877839922*^9, {3.778271982496976*^9, 3.778271987296443*^9}, {
   3.778272031947296*^9, 3.778272039819234*^9}, 3.7782720964863925`*^9, {
   3.778272132155224*^9, 3.778272193088999*^9}, {3.7782722744774065`*^9, 
   3.7782723090212836`*^9}, {3.778272360640725*^9, 3.778272378697476*^9}, {
   3.7782724201797543`*^9, 3.7782724365459633`*^9}, {3.7782724784699793`*^9, 
   3.7782726098971715`*^9}, {3.7782726729251966`*^9, 3.778272766719968*^9}, 
   3.7782728949866047`*^9, {3.7782729325389276`*^9, 3.7782729585508685`*^9}, {
   3.7782730719826736`*^9, 3.778273118663905*^9}, {3.778273248603308*^9, 
   3.7782732489955983`*^9}, {3.778273304968422*^9, 3.7782733430803475`*^9}, 
   3.778273421267809*^9, 3.778273456967261*^9, {3.77827349939654*^9, 
   3.778273561111676*^9}, {3.778273629529664*^9, 3.7782736484744563`*^9}, {
   3.778273714710443*^9, 3.778273751964898*^9}, {3.7782737840420446`*^9, 
   3.77827380764435*^9}, {3.778274445535831*^9, 3.778274524486928*^9}, {
   3.7782746583642335`*^9, 3.7782747748041763`*^9}, {3.7782748624443345`*^9, 
   3.778274887713998*^9}, {3.778274951198505*^9, 3.7782750187948155`*^9}, {
   3.778275135061239*^9, 3.7782752036863966`*^9}, {3.77827523489403*^9, 
   3.7782752785279455`*^9}, {3.778275310723218*^9, 3.7782753600337777`*^9}, {
   3.7782756023784904`*^9, 3.7782756208734703`*^9}, {3.778275770945141*^9, 
   3.7782758192343817`*^9}, {3.7782759416470566`*^9, 
   3.7782759744570737`*^9}, {3.778276017613058*^9, 3.778276080128085*^9}, {
   3.7782853376406484`*^9, 3.778285364115949*^9}, {3.778285397343263*^9, 
   3.778285453557968*^9}, {3.778285493097391*^9, 3.778285526888978*^9}, {
   3.7782855624273806`*^9, 3.7782857037199736`*^9}, {3.7782857580168176`*^9, 
   3.7782858558805065`*^9}, {3.7782858891534605`*^9, 
   3.7782858914350634`*^9}, {3.7782859226124263`*^9, 
   3.7782859643221436`*^9}, {3.778286013237542*^9, 3.778286024131089*^9}, {
   3.778286089100783*^9, 3.7782861795417905`*^9}, {3.7782862239159203`*^9, 
   3.7782862244003086`*^9}, {3.7782863435237656`*^9, 3.778286502162259*^9}, {
   3.778286535700955*^9, 3.7782865627695847`*^9}, {3.778286636568702*^9, 
   3.7782866934748955`*^9}, {3.7782867315316906`*^9, 3.778286733109815*^9}, {
   3.778286767633182*^9, 3.7782869561287565`*^9}, {3.778287456283268*^9, 
   3.7782876332672815`*^9}, {3.778287664911268*^9, 3.7782877292922688`*^9}, {
   3.7782877689072657`*^9, 3.7782877690783205`*^9}, {3.7782878035323153`*^9, 
   3.7782878450542936`*^9}, {3.7782879018042693`*^9, 3.778287913634369*^9}, {
   3.7784600188872566`*^9, 3.778460067517656*^9}, {3.778462757433307*^9, 
   3.7784628164641514`*^9}, {3.778462974848344*^9, 3.778463005040784*^9}, 
   3.778529585206604*^9}],

Cell[BoxData[
 RowBox[{
  FractionBox[
   RowBox[{"Count", "[", 
    RowBox[{"listlistpersit", ",", "1"}], "]"}], "500"], "//", "N"}]], "Input",
 CellGroupingRules->{GroupTogetherGrouping, 10001.},
 CellChangeTimes->{{3.749762453731031*^9, 3.749762454285407*^9}, {
   3.7784600371881776`*^9, 3.7784600437389073`*^9}, 3.778529585206604*^9}]
}, Closed]],

Cell[CellGroupData[{

Cell[BoxData[
 RowBox[{"(*", 
  RowBox[{"Fig", ".", " ", "2"}], "*)"}]], "Input",
 CellGroupingRules->{GroupTogetherGrouping, 10000.},
 CellChangeTimes->{{3.7782732198833246`*^9, 3.778273247184357*^9}, {
  3.778529620037015*^9, 3.7785296414559145`*^9}}],

Cell[BoxData[
 RowBox[{
  RowBox[{"(*", 
   RowBox[{"Assin", " ", "community", " ", "complexity"}], "*)"}], 
  "\[IndentingNewLine]", 
  RowBox[{
   RowBox[{
    RowBox[{"S", "=", "20"}], ";"}], 
   RowBox[{"(*", 
    RowBox[{
    "S", " ", "is", " ", "species", " ", "richness", " ", "Ns", " ", "in", 
     " ", "the", " ", "text"}], "*)"}], "\[IndentingNewLine]", 
   RowBox[{
    RowBox[{"P", "=", "0.2"}], ";"}], 
   RowBox[{"(*", 
    RowBox[{
    "P", " ", "is", " ", "connectance", " ", "C", " ", "in", " ", "the", " ", 
     "text"}], "*)"}], "\[IndentingNewLine]", 
   RowBox[{
    RowBox[{"Ng", "=", "2"}], ";"}], 
   RowBox[{"(*", 
    RowBox[{"number", " ", "of", " ", "genotypes"}], "*)"}], 
   "\[IndentingNewLine]", "\[IndentingNewLine]", 
   RowBox[{
    RowBox[{"pa", "=", "0.5"}], ";"}], 
   RowBox[{"(*", 
    RowBox[{"proportion", " ", "of", " ", "evolving", " ", "species"}], 
    "*)"}], "\[IndentingNewLine]", "\[IndentingNewLine]", 
   RowBox[{
    RowBox[{"listlistpersit", "=", 
     RowBox[{"{", "}"}]}], ";"}], "\[IndentingNewLine]", 
   RowBox[{
    RowBox[{"Do", "[", "\[IndentingNewLine]", "\[IndentingNewLine]", 
     RowBox[{"(*", 
      RowBox[{"here", ",", " ", 
       RowBox[{"disturbance", " ", "was", " ", "not", " ", "considered"}], 
       ",", " ", 
       RowBox[{
       "because", " ", "the", " ", "results", " ", "never", " ", "change", 
        " ", "and", " ", "for", " ", "avoiding", " ", "time", " ", 
        "consuming"}]}], "*)"}], "\[IndentingNewLine]", "\[IndentingNewLine]", 
     StyleBox[
      RowBox[{"(*", 
       RowBox[{"Assign", " ", "parameter", " ", "setting"}], "*)"}],
      FontColor->RGBColor[1, 0, 0]], "\[IndentingNewLine]", 
     RowBox[{
      RowBox[{
       RowBox[{"r", "=", " ", 
        RowBox[{"0.5", 
         RowBox[{"RandomReal", "[", 
          RowBox[{
           RowBox[{"{", 
            RowBox[{"0", ",", "1"}], "}"}], ",", 
           RowBox[{"Ng", "*", "S"}]}], "]"}]}]}], ";", 
       RowBox[{"(*", 
        RowBox[{"growth", " ", "rates"}], "*)"}], "\[IndentingNewLine]", 
       RowBox[{"s", "=", 
        RowBox[{"RandomReal", "[", 
         RowBox[{
          RowBox[{"{", 
           RowBox[{"1", ",", "1"}], "}"}], ",", "S"}], "]"}]}], ";", 
       RowBox[{"(*", 
        RowBox[{"self", " ", "regulation"}], "*)"}], "\[IndentingNewLine]", 
       RowBox[{"a", "=", 
        RowBox[{"0.5", " ", 
         RowBox[{"RandomReal", "[", 
          RowBox[{
           RowBox[{"{", 
            RowBox[{"0", ",", "1"}], "}"}], ",", 
           RowBox[{"{", 
            RowBox[{
             RowBox[{"Ng", "*", "S"}], ",", 
             RowBox[{"Ng", "*", "S"}]}], "}"}]}], "]"}]}]}], ";", 
       RowBox[{"(*", 
        RowBox[{"consumption", " ", "rates"}], "*)"}], "\[IndentingNewLine]", 
       RowBox[{"g", "=", " ", 
        RowBox[{"RandomReal", "[", 
         RowBox[{
          RowBox[{"{", 
           RowBox[{"0.2", ",", "0.2"}], "}"}], ",", 
          RowBox[{"{", 
           RowBox[{
            RowBox[{"Ng", "*", "S"}], ",", 
            RowBox[{"Ng", "*", "S"}]}], "}"}]}], "]"}]}], ";", 
       RowBox[{"(*", 
        RowBox[{"conversion", " ", "effeciencies"}], "*)"}], 
       "\[IndentingNewLine]", "\[IndentingNewLine]", "\[IndentingNewLine]", 
       RowBox[{"(*", 
        RowBox[{
         RowBox[{
          RowBox[{
           RowBox[{
            RowBox[{
             RowBox[{
              RowBox[{
               RowBox[{
                RowBox[{
                 RowBox[{
                  RowBox[{"...", "..."}], "..."}], "..."}], "..."}], "Build", 
               " ", "interaction", " ", "matrix", " ", 
               RowBox[{"(", "start", ")"}]}], "..."}], "..."}], "..."}], 
           "..."}], "..."}], ".."}], "*)"}], "\[IndentingNewLine]", 
       RowBox[{"NumPred", "=", 
        RowBox[{"Round", "[", "S", "]"}]}], ";", 
       RowBox[{"(*", 
        RowBox[{"number", " ", "of", " ", "predators"}], "*)"}], 
       "\[IndentingNewLine]", 
       RowBox[{"PreyLinkNum", "=", 
        RowBox[{"Round", "[", 
         RowBox[{"0.5", "*", "NumPred", " ", 
          RowBox[{"(", 
           RowBox[{"NumPred", "-", "1"}], ")"}], "*", "P", "*", 
          FractionBox["1", "2"]}], "]"}]}], ";", 
       RowBox[{"(*", 
        RowBox[{
        "number", " ", "of", " ", "interaction", " ", "link", " ", "of", " ", 
         "prey"}], "*)"}], "\[IndentingNewLine]", 
       RowBox[{"PredLinkNum", "=", "PreyLinkNum"}], ";", 
       RowBox[{"(*", 
        RowBox[{
        "number", " ", "of", " ", "interaction", " ", "link", " ", "of", " ", 
         "predator"}], "*)"}], "\[IndentingNewLine]", "\[IndentingNewLine]", 
       RowBox[{"ToSample", "=", 
        RowBox[{"Flatten", "[", 
         RowBox[{"{", 
          RowBox[{
           RowBox[{"Table", "[", 
            RowBox[{
             RowBox[{"-", "1"}], ",", 
             RowBox[{"{", "PreyLinkNum", "}"}]}], "]"}], ",", 
           RowBox[{"Table", "[", 
            RowBox[{"1", ",", 
             RowBox[{"{", "PredLinkNum", "}"}]}], "]"}], ",", 
           RowBox[{"Table", "[", 
            RowBox[{"0", ",", 
             RowBox[{"{", 
              RowBox[{
               RowBox[{"Round", "[", 
                RowBox[{"0.5", "*", "NumPred", " ", 
                 RowBox[{"(", 
                  RowBox[{"NumPred", "-", "1"}], ")"}]}], "]"}], "-", 
               "PreyLinkNum", "-", "PredLinkNum"}], "}"}]}], "]"}]}], "}"}], 
         "]"}]}], ";", "\[IndentingNewLine]", 
       RowBox[{"Samplelist", "=", 
        RowBox[{"RandomSample", "[", "ToSample", "]"}]}], ";", 
       RowBox[{"(*", 
        RowBox[{
        "randomly", " ", "making", " ", "the", " ", "list", " ", "with", " ", 
         "interaction", " ", "signs", 
         RowBox[{"(", 
          RowBox[{
           RowBox[{"-", "1"}], ",", 
           RowBox[{
            RowBox[{"+", "1"}], " ", "or", " ", "0"}]}], ")"}]}], "*)"}], 
       "\[IndentingNewLine]", "\[IndentingNewLine]", 
       RowBox[{"zerolist", "=", 
        RowBox[{"{", "}"}]}], ";", "\[IndentingNewLine]", 
       RowBox[{"Do", "[", "\[IndentingNewLine]", 
        RowBox[{
         RowBox[{"AppendTo", "[", 
          RowBox[{"zerolist", ",", 
           RowBox[{"Table", "[", 
            RowBox[{"0", ",", 
             RowBox[{"{", "x", "}"}]}], "]"}]}], "]"}], ",", 
         RowBox[{"{", 
          RowBox[{"x", ",", "1", ",", "S"}], "}"}]}], "]"}], ";", 
       "\[IndentingNewLine]", 
       RowBox[{"kugiri", "=", 
        RowBox[{"Table", "[", 
         RowBox[{
          RowBox[{"NumPred", "-", "i"}], ",", 
          RowBox[{"{", 
           RowBox[{"i", ",", "0", ",", 
            RowBox[{"NumPred", "-", "2"}]}], "}"}]}], "]"}]}], ";", 
       "\[IndentingNewLine]", 
       RowBox[{"Sonyu", "=", 
        RowBox[{"Reverse", "[", 
         RowBox[{"Table", "[", 
          RowBox[{
           RowBox[{
            RowBox[{"Sum", "[", 
             RowBox[{
              RowBox[{"kugiri", "[", 
               RowBox[{"[", "i", "]"}], "]"}], ",", 
              RowBox[{"{", 
               RowBox[{"i", ",", 
                RowBox[{"NumPred", "-", "j"}]}], "}"}]}], "]"}], "+", "1"}], 
           ",", 
           RowBox[{"{", 
            RowBox[{"j", ",", "1", ",", "NumPred"}], "}"}]}], "]"}], "]"}]}], 
       ";", "\[IndentingNewLine]", 
       RowBox[{"Do", "[", 
        RowBox[{
         RowBox[{"Samplelist", "=", 
          RowBox[{"Insert", "[", 
           RowBox[{"Samplelist", ",", 
            RowBox[{"zerolist", "[", 
             RowBox[{"[", "i", "]"}], "]"}], ",", 
            RowBox[{"Sonyu", "[", 
             RowBox[{"[", "i", "]"}], "]"}]}], "]"}]}], ",", 
         RowBox[{"{", 
          RowBox[{"i", ",", "1", ",", "NumPred"}], "}"}]}], "]"}], ";", 
       "\[IndentingNewLine]", 
       RowBox[{"(*", 
        RowBox[{
         RowBox[{
         "by", " ", "inserting", " ", "the", " ", "zero", " ", "lists", " ", 
          "into", " ", "the", " ", "list", " ", "of", " ", "interactin", " ", 
          "sings"}], ",", " ", 
         RowBox[{
         "make", " ", "the", " ", "upper", " ", "triangular", " ", "matrix", 
          " ", "with", " ", "interaction", " ", "signs"}]}], "*)"}], 
       "\[IndentingNewLine]", "\[IndentingNewLine]", 
       RowBox[{"Samplelist", "=", 
        RowBox[{"Partition", "[", 
         RowBox[{
          RowBox[{"Flatten", "[", "Samplelist", "]"}], ",", "NumPred"}], 
         "]"}]}], ";", "\[IndentingNewLine]", 
       RowBox[{"M", "=", 
        RowBox[{"-", 
         RowBox[{"Transpose", "[", "Samplelist", "]"}]}]}], ";", 
       "\[IndentingNewLine]", 
       RowBox[{"M", "=", 
        RowBox[{"Samplelist", "+", "M"}]}], ";", 
       RowBox[{"(*", 
        RowBox[{
        "completion", " ", "of", " ", "interaction", " ", "matrix", " ", 
         "with", " ", "only", " ", "signs"}], "*)"}], "\[IndentingNewLine]", 
       "\[IndentingNewLine]", 
       RowBox[{"Mup", "=", 
        RowBox[{"-", 
         RowBox[{"Transpose", "[", 
          RowBox[{"Flatten", "[", 
           RowBox[{
            RowBox[{"Table", "[", 
             RowBox[{"M", ",", 
              RowBox[{"{", "Ng", "}"}]}], "]"}], ",", "1"}], "]"}], "]"}]}]}],
        ";", "\[IndentingNewLine]", 
       RowBox[{"Mall", "=", 
        RowBox[{"-", 
         RowBox[{"Transpose", "[", 
          RowBox[{"Flatten", "[", 
           RowBox[{
            RowBox[{"Table", "[", 
             RowBox[{"Mup", ",", 
              RowBox[{"{", "Ng", "}"}]}], "]"}], ",", "1"}], "]"}], "]"}]}]}],
        ";", 
       RowBox[{"(*", 
        RowBox[{
        "interaction", " ", "sign", " ", "matrix", " ", "for", " ", 
         "multiple", " ", "genotypes"}], "*)"}], "\[IndentingNewLine]", 
       "\[IndentingNewLine]", 
       RowBox[{"Pred", "=", 
        RowBox[{"ReplacePart", "[", 
         RowBox[{"Mall", ",", 
          RowBox[{"{", 
           RowBox[{
            RowBox[{"Position", "[", 
             RowBox[{"Mall", ",", 
              RowBox[{"-", "1"}]}], "]"}], "\[Rule]", "0"}], "}"}]}], "]"}]}],
        ";", "\[IndentingNewLine]", 
       RowBox[{"Prey", "=", 
        RowBox[{"ReplacePart", "[", 
         RowBox[{"Mall", ",", 
          RowBox[{"{", 
           RowBox[{
            RowBox[{"Position", "[", 
             RowBox[{"Mall", ",", "1"}], "]"}], "\[Rule]", "0"}], "}"}]}], 
         "]"}]}], ";", "\[IndentingNewLine]", "\[IndentingNewLine]", 
       RowBox[{"Predbirth", "=", 
        RowBox[{
         RowBox[{"Pred", "*", "g"}], "+", "Prey"}]}], ";", 
       RowBox[{"(*", 
        RowBox[{"interaction", " ", "matrix", " ", "with", " ", "only", " ", 
         RowBox[{"predators", "'"}], " ", "convergion", " ", "effeciencies"}],
         "*)"}], 
       RowBox[{"Preyencounter", "=", 
        RowBox[{
         RowBox[{"Pred", "*", "a"}], "+", 
         RowBox[{"Transpose", "[", 
          RowBox[{"Pred", "*", "a"}], "]"}]}]}], ";", 
       RowBox[{"(*", 
        RowBox[{
        "interaction", " ", "matrix", " ", "with", " ", "only", " ", "prey", 
         " ", "consumption", " ", "rates"}], "*)"}], "\n", 
       "\[IndentingNewLine]", 
       RowBox[{"popsize", "=", 
        RowBox[{"Table", "[", 
         RowBox[{
          RowBox[{"Table", "[", 
           RowBox[{
            RowBox[{
             RowBox[{"x", "[", "i", "]"}], "[", "t", "]"}], ",", 
            RowBox[{"{", 
             RowBox[{"i", ",", "S"}], "}"}]}], "]"}], ",", 
          RowBox[{"{", 
           RowBox[{"Ng", "*", "S"}], "}"}]}], "]"}]}], ";", 
       "\[IndentingNewLine]", 
       RowBox[{"popsize", "=", 
        RowBox[{"Flatten", "[", 
         RowBox[{"Transpose", "[", "popsize", "]"}], "]"}]}], ";", 
       "\[IndentingNewLine]", 
       RowBox[{"popsize", "=", 
        RowBox[{"Partition", "[", 
         RowBox[{"popsize", ",", " ", 
          RowBox[{"Ng", "*", "S"}]}], "]"}]}], ";", 
       RowBox[{"(*", 
        RowBox[{
        "making", " ", "the", " ", "varaiable", " ", "of", " ", "population", 
         " ", "sizes", " ", "of", " ", "each", " ", "species"}], "*)"}], 
       "\[IndentingNewLine]", "\[IndentingNewLine]", 
       RowBox[{"F", "=", 
        RowBox[{"Partition", "[", 
         RowBox[{
          RowBox[{"Flatten", "[", 
           RowBox[{"Table", "[", 
            RowBox[{
             RowBox[{"Transpose", "[", 
              RowBox[{"Table", "[", 
               RowBox[{
                RowBox[{
                 RowBox[{"f", "[", 
                  RowBox[{"i", ",", " ", "j"}], "]"}], "[", "t", "]"}], ",", 
                " ", 
                RowBox[{"{", 
                 RowBox[{"i", ",", " ", "S"}], "}"}], ",", " ", 
                RowBox[{"{", 
                 RowBox[{"j", ",", " ", "Ng"}], "}"}]}], "]"}], "]"}], ",", 
             RowBox[{"{", 
              RowBox[{"Ng", "*", "S"}], "}"}]}], "]"}], "]"}], ",", 
          RowBox[{"{", 
           RowBox[{"Ng", "*", "S"}], "}"}]}], "]"}]}], ";", 
       RowBox[{"(*", 
        RowBox[{
        "making", " ", "the", " ", "varaiable", " ", "of", " ", "frequencies",
          " ", "of", " ", "each", " ", "genotype"}], "*)"}], 
       RowBox[{"Po", "=", 
        RowBox[{"Partition", "[", 
         RowBox[{
          RowBox[{"Flatten", "[", 
           RowBox[{"Transpose", "[", "popsize", "]"}], "]"}], ",", 
          RowBox[{"{", 
           RowBox[{"Ng", "*", "S"}], "}"}]}], "]"}]}], ";", 
       "\[IndentingNewLine]", 
       RowBox[{"Po", "=", 
        RowBox[{"Flatten", "[", 
         RowBox[{
          RowBox[{"Table", "[", 
           RowBox[{"Po", ",", 
            RowBox[{"{", "Ng", "}"}]}], "]"}], ",", "1"}], "]"}]}], ";", 
       "\[IndentingNewLine]", 
       RowBox[{"IntM", "=", 
        RowBox[{"F", "*", "Preyencounter", "*", "Predbirth", "*", "Po", "*", 
         RowBox[{"Po", "[", 
          RowBox[{"[", "1", "]"}], "]"}]}]}], ";", 
       RowBox[{"(*", 
        RowBox[{
        "interaction", " ", "matrix", " ", "without", " ", "diagonal", " ", 
         "element"}], "*)"}], 
       RowBox[{"IntM", "=", 
        RowBox[{"IntM", "+", 
         RowBox[{
          RowBox[{"(", 
           RowBox[{
            RowBox[{"r", " ", 
             RowBox[{"Po", "[", 
              RowBox[{"[", "1", "]"}], "]"}]}], "-", 
            RowBox[{
             RowBox[{"Flatten", "[", 
              RowBox[{"Table", "[", 
               RowBox[{"s", ",", 
                RowBox[{"{", "Ng", "}"}]}], "]"}], "]"}], " ", 
             SuperscriptBox[
              RowBox[{"Po", "[", 
               RowBox[{"[", "1", "]"}], "]"}], "2"]}]}], ")"}], 
          RowBox[{"IdentityMatrix", "[", 
           RowBox[{"S", "*", "Ng"}], "]"}]}]}]}], ";", 
       RowBox[{"(*", 
        RowBox[{
        "interaction", " ", "matrix", " ", "with", " ", "diagonal", " ", 
         "element"}], "*)"}], "\[IndentingNewLine]", "\[IndentingNewLine]", 
       RowBox[{"IntM2", "=", 
        RowBox[{"IntM", "*", 
         RowBox[{"F", "[", 
          RowBox[{"[", "1", "]"}], "]"}]}]}], ";", "\[IndentingNewLine]", 
       RowBox[{"IntM3", "=", 
        RowBox[{"Table", "[", 
         RowBox[{
          RowBox[{"Total", "[", 
           RowBox[{"IntM2", "[", 
            RowBox[{"[", "i", "]"}], "]"}], "]"}], ",", 
          RowBox[{"{", 
           RowBox[{"i", ",", 
            RowBox[{"S", "*", "Ng"}]}], "}"}]}], "]"}]}], ";", 
       "\[IndentingNewLine]", 
       RowBox[{"IntMatrix", "=", 
        RowBox[{"Table", "[", 
         RowBox[{
          RowBox[{"Total", "[", 
           RowBox[{
            RowBox[{"Transpose", "[", 
             RowBox[{"Partition", "[", 
              RowBox[{"IntM3", ",", "S"}], "]"}], "]"}], "[", 
            RowBox[{"[", "i", "]"}], "]"}], "]"}], ",", 
          RowBox[{"{", 
           RowBox[{"i", ",", "S"}], "}"}]}], "]"}]}], ";", 
       RowBox[{"(*", 
        RowBox[{"interaction", " ", "matrix", " ", "is", " ", "completed"}], 
        "*)"}], "\[IndentingNewLine]", 
       RowBox[{"(*", 
        RowBox[{
         RowBox[{
          RowBox[{
           RowBox[{
            RowBox[{
             RowBox[{
              RowBox[{
               RowBox[{
                RowBox[{
                 RowBox[{
                  RowBox[{"...", "..."}], "..."}], "..."}], "..."}], "Build", 
               " ", "interaction", " ", "matrix", " ", 
               RowBox[{"(", "finish", ")"}]}], "..."}], "..."}], "..."}], 
           "..."}], "..."}], ".."}], "*)"}], "\[IndentingNewLine]", 
       "\[IndentingNewLine]", 
       RowBox[{"(*", 
        RowBox[{
         RowBox[{
          RowBox[{
           RowBox[{
            RowBox[{
             RowBox[{
              RowBox[{
               RowBox[{
                RowBox[{
                 RowBox[{
                  RowBox[{"...", "..."}], "..."}], "..."}], "..."}], "Build", 
               " ", "the", " ", "right", " ", "hand", " ", "side", " ", "of", 
               " ", "Replicator", " ", "equation", " ", 
               RowBox[{"(", "start", ")"}]}], "..."}], "..."}], "..."}], 
           "..."}], "..."}], ".."}], "*)"}], "\[IndentingNewLine]", 
       RowBox[{"FM", "=", 
        RowBox[{"Transpose", "[", 
         RowBox[{"Partition", "[", 
          RowBox[{
           RowBox[{"F", "[", 
            RowBox[{"[", "1", "]"}], "]"}], ",", "S"}], "]"}], "]"}]}], ";", 
       "\[IndentingNewLine]", 
       RowBox[{"MeanFitness", "=", 
        FractionBox["IntMatrix", 
         RowBox[{
          RowBox[{"Transpose", "[", "popsize", "]"}], "[", 
          RowBox[{"[", "1", "]"}], "]"}]]}], ";", 
       RowBox[{"(*", 
        RowBox[{
        "mean", " ", "fitness", " ", "of", " ", "each", " ", "species"}], 
        "*)"}], "\[IndentingNewLine]", "\[IndentingNewLine]", 
       RowBox[{"Replicator", "=", 
        RowBox[{"Table", "[", 
         RowBox[{
          RowBox[{
           RowBox[{
            FractionBox[
             RowBox[{"Transpose", "[", 
              RowBox[{"Partition", "[", 
               RowBox[{"IntM3", ",", "S"}], "]"}], "]"}], 
             RowBox[{
              RowBox[{"Transpose", "[", "popsize", "]"}], "[", 
              RowBox[{"[", "1", "]"}], "]"}]], "[", 
            RowBox[{"[", 
             RowBox[{"i", ",", "j"}], "]"}], "]"}], "-", 
           RowBox[{
            RowBox[{"FM", "[", 
             RowBox[{"[", 
              RowBox[{"i", ",", "j"}], "]"}], "]"}], 
            RowBox[{"MeanFitness", "[", 
             RowBox[{"[", "i", "]"}], "]"}]}]}], ",", 
          RowBox[{"{", 
           RowBox[{"i", ",", "1", ",", "S"}], "}"}], ",", 
          RowBox[{"{", 
           RowBox[{"j", ",", "1", ",", "Ng"}], "}"}]}], "]"}]}], ";", 
       "\[IndentingNewLine]", "\[IndentingNewLine]", 
       RowBox[{"Do", "[", 
        RowBox[{
         RowBox[{
          RowBox[{
           RowBox[{"f", "[", 
            RowBox[{"i", ",", "Ng"}], "]"}], "[", "t", "]"}], "=", 
          RowBox[{"1", "-", 
           RowBox[{"(", 
            RowBox[{
             RowBox[{"Total", "[", 
              RowBox[{"FM", "[", 
               RowBox[{"[", "i", "]"}], "]"}], "]"}], "-", 
             RowBox[{"Last", "[", 
              RowBox[{"FM", "[", 
               RowBox[{"[", "i", "]"}], "]"}], "]"}]}], ")"}]}]}], ",", 
         RowBox[{"{", 
          RowBox[{"i", ",", "S"}], "}"}]}], "]"}], ";", 
       RowBox[{"(*", 
        RowBox[{
        "defining", " ", "the", " ", "variable", " ", "of", " ", "frequency", 
         " ", "of", " ", "genotype"}], "*)"}], 
       RowBox[{"Do", "[", 
        RowBox[{
         RowBox[{
          RowBox[{"Replicator", "[", 
           RowBox[{"[", "i", "]"}], "]"}], "=", 
          RowBox[{"Delete", "[", 
           RowBox[{
            RowBox[{"Replicator", "[", 
             RowBox[{"[", "i", "]"}], "]"}], ",", "Ng"}], "]"}]}], ",", 
         RowBox[{"{", 
          RowBox[{"i", ",", "S"}], "}"}]}], "]"}], ";", 
       RowBox[{"(*", 
        RowBox[{
        "for", " ", "making", " ", "the", " ", "total", " ", "of", " ", 
         "genotype", " ", "frequency", " ", "\"\<1\>\""}], "*)"}], 
       "\[IndentingNewLine]", 
       RowBox[{"(*", 
        RowBox[{
         RowBox[{
          RowBox[{
           RowBox[{
            RowBox[{
             RowBox[{
              RowBox[{
               RowBox[{
                RowBox[{
                 RowBox[{
                  RowBox[{"...", "..."}], "..."}], "..."}], "..."}], "Build", 
               " ", "the", " ", "right", " ", "hand", " ", "side", " ", "of", 
               " ", "Replicator", " ", "equation", " ", 
               RowBox[{"(", "finish", ")"}]}], "..."}], "..."}], "..."}], 
           "..."}], "..."}], ".."}], "*)"}], "\[IndentingNewLine]", 
       "\[IndentingNewLine]", 
       RowBox[{"(*", 
        RowBox[{
         RowBox[{
          RowBox[{
           RowBox[{
            RowBox[{
             RowBox[{
              RowBox[{"...", "..."}], "..."}], ".", "Build"}], " ", "the", 
            " ", "differential", " ", "equations", " ", "of", " ", 
            "population", " ", "sizes", " ", "and", " ", "genotype", " ", 
            "frequencies", " ", 
            RowBox[{"(", "start", ")"}]}], "..."}], "..."}], ".."}], "*)"}], 
       "\[IndentingNewLine]", 
       RowBox[{"Xbibun", "=", 
        RowBox[{"Table", "[", 
         RowBox[{
          RowBox[{
           RowBox[{
            RowBox[{"x", "[", "i", "]"}], "'"}], "[", "t", "]"}], ",", 
          RowBox[{"{", 
           RowBox[{"i", ",", "1", ",", "S"}], "}"}]}], "]"}]}], ";", 
       RowBox[{"(*", 
        RowBox[{
        "left", " ", "hand", " ", "side", " ", "of", " ", "differential", " ",
          "equations", " ", "of", " ", "population", " ", "dynamics"}], 
        "*)"}], "\[IndentingNewLine]", 
       RowBox[{"fbibun", "=", 
        RowBox[{"Flatten", "[", 
         RowBox[{"Table", "[", 
          RowBox[{
           RowBox[{
            RowBox[{
             RowBox[{"f", "[", 
              RowBox[{"i", ",", "j"}], "]"}], "'"}], "[", "t", "]"}], ",", 
           RowBox[{"{", 
            RowBox[{"i", ",", "1", ",", "S"}], "}"}], ",", 
           RowBox[{"{", 
            RowBox[{"j", ",", "1", ",", "Ng"}], "}"}]}], "]"}], "]"}]}], ";", 
       RowBox[{"(*", 
        RowBox[{
        "left", " ", "hand", " ", "side", " ", "of", " ", "differential", " ",
          "equations", " ", "of", " ", "genotype", " ", "dynamics"}], "*)"}], 
       "\n", "\[IndentingNewLine]", 
       RowBox[{"fbibun", "=", 
        RowBox[{"Partition", "[", 
         RowBox[{"fbibun", ",", "Ng"}], "]"}]}], ";", "\[IndentingNewLine]", 
       RowBox[{"Do", "[", 
        RowBox[{
         RowBox[{
          RowBox[{"fbibun", "[", 
           RowBox[{"[", "i", "]"}], "]"}], "=", 
          RowBox[{"Delete", "[", 
           RowBox[{
            RowBox[{"fbibun", "[", 
             RowBox[{"[", "i", "]"}], "]"}], ",", "Ng"}], "]"}]}], ",", 
         RowBox[{"{", 
          RowBox[{"i", ",", "S"}], "}"}]}], "]"}], ";", "\[IndentingNewLine]", 
       RowBox[{"fbibun", "=", 
        RowBox[{"Flatten", "[", "fbibun", "]"}]}], ";", "\[IndentingNewLine]",
        "\[IndentingNewLine]", 
       RowBox[{"Xeq", "=", 
        RowBox[{"Table", "[", 
         RowBox[{
          RowBox[{
           RowBox[{"Xbibun", "[", 
            RowBox[{"[", "i", "]"}], "]"}], "\[Equal]", 
           RowBox[{"IntMatrix", "[", 
            RowBox[{"[", "i", "]"}], "]"}]}], ",", 
          RowBox[{"{", 
           RowBox[{"i", ",", "1", ",", "S"}], "}"}]}], "]"}]}], ";", 
       RowBox[{"(*", " ", 
        RowBox[{
        "differential", " ", "equations", " ", "of", " ", "population", " ", 
         "dynamics"}], "*)"}], 
       RowBox[{"feq", "=", 
        RowBox[{"Table", "[", 
         RowBox[{
          RowBox[{
           RowBox[{"fbibun", "[", 
            RowBox[{"[", "i", "]"}], "]"}], "==", 
           RowBox[{
            RowBox[{"Flatten", "[", "Replicator", "]"}], "[", 
            RowBox[{"[", "i", "]"}], "]"}]}], ",", 
          RowBox[{"{", 
           RowBox[{"i", ",", "1", ",", 
            RowBox[{"S", "*", 
             RowBox[{"(", 
              RowBox[{"Ng", "-", "1"}], ")"}]}]}], "}"}]}], "]"}]}], ";", 
       RowBox[{"(*", " ", 
        RowBox[{
        "differential", " ", "equations", " ", "of", " ", "genotype", " ", 
         "dynamics"}], "*)"}], "\[IndentingNewLine]", "\[IndentingNewLine]", 
       RowBox[{"Equations", "=", 
        RowBox[{"Join", "[", 
         RowBox[{"Xeq", ",", "feq"}], "]"}]}], ";", 
       RowBox[{"(*", 
        RowBox[{
        "differential", " ", "equations", " ", "of", " ", "the", " ", 
         "system"}], "*)"}], "\[IndentingNewLine]", "\[IndentingNewLine]", 
       RowBox[{"initialx", "=", " ", 
        RowBox[{"RandomReal", "[", 
         RowBox[{
          RowBox[{"{", 
           RowBox[{"0.1", ",", "1"}], "}"}], ",", "S"}], "]"}]}], ";", 
       "\[IndentingNewLine]", 
       RowBox[{"initialX", "=", 
        RowBox[{"Table", "[", 
         RowBox[{
          RowBox[{
           RowBox[{
            RowBox[{"x", "[", "i", "]"}], "[", "0", "]"}], "\[Equal]", 
           RowBox[{"initialx", "[", 
            RowBox[{"[", "i", "]"}], "]"}]}], ",", 
          RowBox[{"{", 
           RowBox[{"i", ",", "1", ",", "S"}], "}"}]}], "]"}]}], ";", 
       RowBox[{"(*", 
        RowBox[{
        "initial", " ", "population", " ", "sizes", " ", "of", " ", "each", 
         " ", "species"}], "*)"}], "\[IndentingNewLine]", 
       "\[IndentingNewLine]", 
       RowBox[{"Initialf", "=", 
        RowBox[{"Partition", "[", 
         RowBox[{
          RowBox[{"RandomReal", "[", 
           RowBox[{
            RowBox[{"{", 
             RowBox[{"0", ",", "1"}], "}"}], ",", 
            RowBox[{"S", "*", "Ng"}]}], "]"}], ",", 
          RowBox[{"{", "Ng", "}"}]}], "]"}]}], ";", "\[IndentingNewLine]", 
       RowBox[{"Initialf", "=", 
        RowBox[{"Flatten", "[", 
         FractionBox["Initialf", 
          RowBox[{"Table", "[", 
           RowBox[{
            RowBox[{"Total", "[", 
             RowBox[{"Initialf", "[", 
              RowBox[{"[", "i", "]"}], "]"}], "]"}], ",", 
            RowBox[{"{", 
             RowBox[{"i", ",", "1", ",", "S"}], "}"}]}], "]"}]], "]"}]}], ";",
        "\[IndentingNewLine]", "\[IndentingNewLine]", 
       RowBox[{"numnonevo", "=", 
        RowBox[{"Round", "[", 
         RowBox[{"S", "*", 
          RowBox[{"(", 
           RowBox[{"1", "-", "pa"}], ")"}]}], "]"}]}], ";", 
       RowBox[{"(*", 
        RowBox[{
        "number", " ", "of", " ", "species", " ", "with", " ", "a", " ", 
         "single", " ", "genotype"}], "*)"}], "\[IndentingNewLine]", 
       RowBox[{"spnonevo", "=", 
        RowBox[{"RandomSample", "[", 
         RowBox[{
          RowBox[{"Range", "[", "S", "]"}], ",", "numnonevo"}], "]"}]}], ";", 
       RowBox[{"(*", 
        RowBox[{
         RowBox[{"random", " ", "choise", " ", "of", " ", "non"}], "-", 
         RowBox[{"evolving", " ", "species"}]}], "*)"}], 
       "\[IndentingNewLine]", 
       RowBox[{"Initialf", "=", 
        RowBox[{"Partition", "[", 
         RowBox[{"Initialf", ",", "Ng"}], "]"}]}], ";", "\[IndentingNewLine]", 
       RowBox[{"zeroli", "=", 
        RowBox[{"Table", "[", 
         RowBox[{"0", ",", 
          RowBox[{"{", "Ng", "}"}]}], "]"}]}], ";", "\[IndentingNewLine]", 
       RowBox[{
        RowBox[{"zeroli", "[", 
         RowBox[{"[", "1", "]"}], "]"}], "=", "1"}], ";", 
       "\[IndentingNewLine]", 
       RowBox[{"Do", "[", 
        RowBox[{
         RowBox[{
          RowBox[{"Initialf", "[", 
           RowBox[{"[", 
            RowBox[{"spnonevo", "[", 
             RowBox[{"[", "i", "]"}], "]"}], "]"}], "]"}], "=", "zeroli"}], 
         ",", 
         RowBox[{"{", 
          RowBox[{"i", ",", "1", ",", "numnonevo"}], "}"}]}], "]"}], ";", 
       RowBox[{"(*", 
        RowBox[{
         RowBox[{
         "allowing", " ", "the", " ", "initial", " ", "frequencies", " ", 
          "of", " ", "a", " ", "genotype", " ", "is", " ", "\"\<1\>\"", " ", 
          RowBox[{"(", 
           RowBox[{"the", " ", "others", " ", "are", " ", "\"\<0\>\""}], 
           ")"}], " ", "in", " ", "non"}], "-", 
         RowBox[{"evolving", " ", "species"}]}], "*)"}], 
       "\[IndentingNewLine]", 
       RowBox[{"Initialf", "=", 
        RowBox[{"Flatten", "[", "Initialf", "]"}]}], ";", 
       "\[IndentingNewLine]", "\[IndentingNewLine]", 
       RowBox[{"InitialF", "=", 
        RowBox[{"Table", "[", 
         RowBox[{
          RowBox[{
           RowBox[{
            RowBox[{"Flatten", "[", 
             RowBox[{"Table", "[", 
              RowBox[{
               RowBox[{
                RowBox[{"f", "[", 
                 RowBox[{"i", ",", "j"}], "]"}], "[", "0", "]"}], ",", 
               RowBox[{"{", 
                RowBox[{"i", ",", "1", ",", "S"}], "}"}], ",", 
               RowBox[{"{", 
                RowBox[{"j", ",", "1", ",", "Ng"}], "}"}]}], "]"}], "]"}], 
            "[", 
            RowBox[{"[", "i", "]"}], "]"}], "==", 
           RowBox[{"Initialf", "[", 
            RowBox[{"[", "i", "]"}], "]"}]}], ",", 
          RowBox[{"{", 
           RowBox[{"i", ",", "1", ",", 
            RowBox[{"S", "*", "Ng"}]}], "}"}]}], "]"}]}], ";", 
       RowBox[{"InitialF", "=", 
        RowBox[{"Partition", "[", 
         RowBox[{"InitialF", ",", "Ng"}], "]"}]}], ";", "\[IndentingNewLine]", 
       RowBox[{"Do", "[", 
        RowBox[{
         RowBox[{
          RowBox[{"InitialF", "[", 
           RowBox[{"[", "i", "]"}], "]"}], "=", 
          RowBox[{"Delete", "[", 
           RowBox[{
            RowBox[{"InitialF", "[", 
             RowBox[{"[", "i", "]"}], "]"}], ",", "Ng"}], "]"}]}], ",", 
         RowBox[{"{", 
          RowBox[{"i", ",", "S"}], "}"}]}], "]"}], ";", "\[IndentingNewLine]", 
       RowBox[{"InitialF", "=", 
        RowBox[{"Flatten", "[", "InitialF", "]"}]}], ";", 
       RowBox[{"(*", 
        RowBox[{
        "initial", " ", "proportion", " ", "of", " ", "each", " ", 
         "genotype"}], "*)"}], "\n", "\[IndentingNewLine]", 
       RowBox[{"DiffEq", "=", 
        RowBox[{"Join", "[", 
         RowBox[{"Equations", ",", "initialX", ",", "InitialF"}], "]"}]}], 
       ";", 
       RowBox[{"(*", 
        RowBox[{
        "a", " ", "part", " ", "of", " ", "differential", " ", "equations", 
         " ", "for", " ", "NDSolve"}], "*)"}], "\[IndentingNewLine]", 
       RowBox[{"fhensu", "=", 
        RowBox[{"Partition", "[", 
         RowBox[{
          RowBox[{"Flatten", "[", 
           RowBox[{"Table", "[", 
            RowBox[{
             RowBox[{"f", "[", 
              RowBox[{"i", ",", "j"}], "]"}], ",", 
             RowBox[{"{", 
              RowBox[{"i", ",", "1", ",", "S"}], "}"}], ",", 
             RowBox[{"{", 
              RowBox[{"j", ",", "1", ",", "Ng"}], "}"}]}], "]"}], "]"}], ",", 
          "Ng"}], "]"}]}], ";", "\[IndentingNewLine]", 
       RowBox[{"Do", "[", 
        RowBox[{
         RowBox[{
          RowBox[{"fhensu", "[", 
           RowBox[{"[", "i", "]"}], "]"}], "=", 
          RowBox[{"Delete", "[", 
           RowBox[{
            RowBox[{"fhensu", "[", 
             RowBox[{"[", "i", "]"}], "]"}], ",", "Ng"}], "]"}]}], ",", 
         RowBox[{"{", 
          RowBox[{"i", ",", "S"}], "}"}]}], "]"}], ";", "\[IndentingNewLine]", 
       RowBox[{"fhensu", "=", 
        RowBox[{"Flatten", "[", "fhensu", "]"}]}], ";", "\[IndentingNewLine]", 
       RowBox[{"Hensu", "=", 
        RowBox[{"Join", "[", 
         RowBox[{
          RowBox[{"Table", "[", 
           RowBox[{
            RowBox[{"x", "[", "i", "]"}], ",", 
            RowBox[{"{", 
             RowBox[{"i", ",", "1", ",", "S"}], "}"}]}], "]"}], ",", 
          "fhensu"}], "]"}]}], ";", 
       RowBox[{"(*", 
        RowBox[{
        "a", " ", "part", " ", "of", " ", "variables", " ", "for", " ", 
         "NDSolve"}], "*)"}], "\[IndentingNewLine]", 
       RowBox[{"gener", "=", "3000"}], ";", 
       RowBox[{"(*", 
        RowBox[{
        "time", " ", "at", " ", "which", " ", "the", " ", "disturbance", " ", 
         "occurs"}], "*)"}], "\[IndentingNewLine]", 
       RowBox[{"(*", 
        RowBox[{
         RowBox[{
          RowBox[{
           RowBox[{
            RowBox[{
             RowBox[{
              RowBox[{"...", "..."}], "..."}], ".", "Build"}], " ", "the", 
            " ", "differential", " ", "equations", " ", "of", " ", 
            "population", " ", "sizes", " ", "and", " ", "genotype", " ", 
            "frequencies", " ", 
            RowBox[{"(", "finish", ")"}]}], "..."}], "..."}], ".."}], "*)"}], 
       "\[IndentingNewLine]", "\[IndentingNewLine]", 
       RowBox[{"s2", "=", 
        RowBox[{"NDSolve", "[", 
         RowBox[{"DiffEq", ",", "Hensu", ",", 
          RowBox[{"{", 
           RowBox[{"t", ",", "0", ",", "gener"}], "}"}], ",", 
          RowBox[{"MaxSteps", "\[Rule]", "Infinity"}], ",", 
          RowBox[{"MaxStepSize", "\[Rule]", "1"}], ",", 
          RowBox[{"PrecisionGoal", "\[Rule]", "Automatic"}]}], "]"}]}], ";", 
       "\[IndentingNewLine]", 
       RowBox[{"(*", 
        RowBox[{
        "solving", " ", "differential", " ", "equations", " ", "of", " ", 
         "the", " ", "system"}], "*)"}], "\[IndentingNewLine]", 
       "\[IndentingNewLine]", 
       RowBox[{"listlast", "=", 
        RowBox[{"Flatten", "[", 
         RowBox[{"Table", "[", 
          RowBox[{
           RowBox[{"Evaluate", "[", 
            RowBox[{
             RowBox[{
              RowBox[{"Transpose", "[", "popsize", "]"}], "[", 
              RowBox[{"[", "1", "]"}], "]"}], "/.", "s2"}], "]"}], ",", 
           RowBox[{"{", 
            RowBox[{"t", ",", "gener", ",", "gener"}], "}"}]}], "]"}], 
         "]"}]}], ";", "\[IndentingNewLine]", 
       RowBox[{"(*", 
        RowBox[{
        "population", " ", "sizes", " ", "after", " ", "a", " ", "long", " ", 
         "time"}], "*)"}], "\n", 
       RowBox[{"listpersist", "=", 
        RowBox[{"{", "}"}]}], ";", "\[IndentingNewLine]", 
       RowBox[{"Do", "[", 
        RowBox[{
         RowBox[{"If", "[", 
          RowBox[{
           RowBox[{
            RowBox[{"listlast", "[", 
             RowBox[{"[", "i", "]"}], "]"}], ">", 
            SuperscriptBox["10", 
             RowBox[{"-", "5"}]]}], ",", 
           RowBox[{"AppendTo", "[", 
            RowBox[{"listpersist", ",", 
             RowBox[{"listlast", "[", 
              RowBox[{"[", "i", "]"}], "]"}]}], "]"}]}], "]"}], ",", 
         RowBox[{"{", 
          RowBox[{"i", ",", "1", ",", "S"}], "}"}]}], "]"}], ";", 
       "\[IndentingNewLine]", 
       RowBox[{"(*", 
        RowBox[{
        "checking", " ", "wether", " ", "the", " ", "species", " ", "goes", 
         " ", "extinct", " ", "or", " ", "not"}], "*)"}], 
       "\[IndentingNewLine]", "\[IndentingNewLine]", 
       RowBox[{"(*", 
        RowBox[{
        "adding", " ", "the", " ", "data", " ", "into", " ", "the", " ", 
         "list"}], "*)"}], "\[IndentingNewLine]", 
       RowBox[{"AppendTo", "[", 
        RowBox[{"listlistpersit", ",", 
         FractionBox[
          RowBox[{"Length", "[", "listpersist", "]"}], "S"]}], "]"}]}], ",", 
      RowBox[{"{", "500", "}"}]}], "]"}], ";"}], 
   "\[IndentingNewLine]"}]}]], "Input",
 CellGroupingRules->{GroupTogetherGrouping, 10000.},
 CellChangeTimes->{{3.6585364116518087`*^9, 3.658536459693468*^9}, {
   3.658536504469247*^9, 3.658536504766122*^9}, {3.658536666612805*^9, 
   3.6585367734006147`*^9}, {3.6585368368572917`*^9, 
   3.6585368515024843`*^9}, {3.6585369270601025`*^9, 3.658536943260749*^9}, {
   3.6585369733497505`*^9, 3.65853703357683*^9}, {3.658537116020262*^9, 
   3.6585371367908*^9}, {3.6585372072745547`*^9, 3.6585372074151917`*^9}, {
   3.658537244443879*^9, 3.6585372642938824`*^9}, {3.65853730747499*^9, 
   3.6585373227006006`*^9}, 3.658537660802597*^9, {3.6585377035293217`*^9, 
   3.658537730365551*^9}, {3.658537769020937*^9, 3.6585378216003237`*^9}, {
   3.658537858781357*^9, 3.6585378714262753`*^9}, 3.6585379134328127`*^9, {
   3.6585379773121004`*^9, 3.6585380900860524`*^9}, 3.6585381283912992`*^9, {
   3.658598943229515*^9, 3.658598953884548*^9}, {3.658605595540598*^9, 
   3.658605635663591*^9}, 3.658605721024641*^9, {3.658605780877142*^9, 
   3.658605781517764*^9}, {3.658605838222623*^9, 3.658605838503849*^9}, {
   3.6586061661113014`*^9, 3.658606186685521*^9}, 3.658606233234227*^9, 
   3.658606266211129*^9, {3.6586063099391675`*^9, 3.6586063102047925`*^9}, {
   3.658606380842667*^9, 3.658606401429715*^9}, {3.658606479315344*^9, 
   3.6586064796434712`*^9}, 3.658606545064646*^9, 3.6586075750134015`*^9, 
   3.658607623310438*^9, {3.658607702857133*^9, 3.6586077029352865`*^9}, {
   3.6586078272527084`*^9, 3.658607865228383*^9}, 3.658607898645027*^9, {
   3.658607935873809*^9, 3.6586079645870523`*^9}, {3.658607996111702*^9, 
   3.6586080108041625`*^9}, {3.6586080663257465`*^9, 
   3.6586080666851254`*^9}, {3.6586081163130937`*^9, 3.6586081851238356`*^9}, 
   3.717973785801366*^9, 3.7179738159675665`*^9, {3.717973990463726*^9, 
   3.717973991811759*^9}, {3.7395742056416883`*^9, 3.7395742160641966`*^9}, {
   3.7395742639814453`*^9, 3.739574264950196*^9}, {3.7395743346884556`*^9, 
   3.7395743731648607`*^9}, {3.7395744232194247`*^9, 3.7395744261108403`*^9}, 
   3.739574552231726*^9, 3.7395746661810045`*^9, {3.7395747088154554`*^9, 
   3.739574768830989*^9}, 3.739574863141653*^9, {3.7400820720409155`*^9, 
   3.740082072447191*^9}, {3.740082176809939*^9, 3.7400821896258073`*^9}, {
   3.740082731009309*^9, 3.7400827311968136`*^9}, 3.740082852594479*^9, 
   3.740084727096555*^9, {3.740441446857095*^9, 3.7404414494985647`*^9}, {
   3.740441562032075*^9, 3.740441566157688*^9}, {3.740448804260571*^9, 
   3.7404488070732965`*^9}, 3.7404488734702435`*^9, {3.7404490498582635`*^9, 
   3.740449050623901*^9}, {3.744487051884793*^9, 3.7444870615266085`*^9}, 
   3.744487738302496*^9, {3.7444881178517494`*^9, 3.7444881180861373`*^9}, {
   3.748890941892379*^9, 3.748890977150566*^9}, {3.748891079530985*^9, 
   3.748891079749732*^9}, 3.748891126527536*^9, {3.748891463592635*^9, 
   3.7488914722970057`*^9}, {3.7488922950660844`*^9, 3.748892300754408*^9}, {
   3.749322827226403*^9, 3.749322852215841*^9}, {3.749322885967701*^9, 
   3.749322887406554*^9}, {3.7493274099234366`*^9, 3.7493274103765216`*^9}, {
   3.749327689214819*^9, 3.7493276893398314`*^9}, 3.7493277315411654`*^9, 
   3.7493278494462614`*^9, 3.7493284558273125`*^9, 3.7493285136736984`*^9, {
   3.7497589570867014`*^9, 3.7497590099590564`*^9}, {3.7497592409081974`*^9, 
   3.749759282131826*^9}, {3.7497593771627855`*^9, 3.7497593784913535`*^9}, {
   3.7497594611801777`*^9, 3.7497594709946136`*^9}, {3.7497595047815046`*^9, 
   3.7497595142058897`*^9}, {3.74975980086167*^9, 3.749759814630039*^9}, {
   3.7497611124872227`*^9, 3.7497611151906233`*^9}, {3.750013278035082*^9, 
   3.7500132885548286`*^9}, {3.7500136621494904`*^9, 3.750013662378095*^9}, 
   3.750645726541144*^9, {3.751137938234677*^9, 3.7511379535187597`*^9}, 
   3.7511380101414266`*^9, {3.751138502238783*^9, 3.7511385031143246`*^9}, {
   3.751138778720216*^9, 3.751138779610875*^9}, {3.7511389720074387`*^9, 
   3.7511389729761286`*^9}, {3.7511391434840775`*^9, 
   3.7511391455938554`*^9}, {3.7511394159661202`*^9, 3.751139416813594*^9}, {
   3.771273042015534*^9, 3.7712730612293997`*^9}, {3.7712731607687035`*^9, 
   3.7712731657216673`*^9}, 3.771274774497458*^9, {3.7712758154548635`*^9, 
   3.7712758177738457`*^9}, {3.7712761620909257`*^9, 
   3.7712761637919135`*^9}, {3.7712763342898026`*^9, 
   3.7712764046438346`*^9}, {3.771287888950083*^9, 3.7712879115642242`*^9}, {
   3.7712879955074215`*^9, 3.7712879975708733`*^9}, {3.7712882154950676`*^9, 
   3.7712882157138133`*^9}, {3.7716146392772503`*^9, 3.771614651602331*^9}, {
   3.77161477449121*^9, 3.7716147962574816`*^9}, {3.771614900663657*^9, 
   3.771614927489022*^9}, {3.7716149934972196`*^9, 3.771615053023574*^9}, {
   3.7716153995362062`*^9, 3.771615443649065*^9}, {3.7716171513029237`*^9, 
   3.7716171514709263`*^9}, {3.771617695593253*^9, 3.7716177056801944`*^9}, {
   3.7716184652822366`*^9, 3.771618466235829*^9}, {3.7716189124569755`*^9, 
   3.7716189144719944`*^9}, {3.771619081940241*^9, 3.771619082859228*^9}, {
   3.7716191807633305`*^9, 3.77161918100732*^9}, {3.771619339538951*^9, 
   3.7716193409029646`*^9}, {3.7716194980686903`*^9, 
   3.7716194990606985`*^9}, {3.7716197034690924`*^9, 
   3.7716197267418633`*^9}, {3.7716232744901075`*^9, 
   3.7716232761036386`*^9}, {3.771624018784103*^9, 3.7716240281657143`*^9}, {
   3.771624300261278*^9, 3.7716243016827416`*^9}, {3.771624362804551*^9, 
   3.7716243647379684`*^9}, {3.7716289074558687`*^9, 
   3.7716289085728817`*^9}, {3.771629170383828*^9, 3.771629171258933*^9}, {
   3.771629580939291*^9, 3.7716296116736937`*^9}, {3.771629648755978*^9, 
   3.7716296496153994`*^9}, {3.7716297292397113`*^9, 
   3.7716297301997166`*^9}, {3.7716298081240635`*^9, 
   3.7716298090510707`*^9}, {3.7716299985037947`*^9, 
   3.7716300043416853`*^9}, {3.7717009557401624`*^9, 3.771700956169119*^9}, {
   3.7717042361279154`*^9, 3.771704249365402*^9}, {3.7782709156247873`*^9, 
   3.778270942355095*^9}, {3.778270975854779*^9, 3.7782709762079763`*^9}, {
   3.778271012581145*^9, 3.778271110964497*^9}, {3.7782711652879896`*^9, 
   3.778271191249204*^9}, {3.778271290713895*^9, 3.778271309508116*^9}, {
   3.7782715803387103`*^9, 3.778271659446383*^9}, {3.7782717021976347`*^9, 
   3.778271768714052*^9}, {3.7782718013124866`*^9, 3.778271828736843*^9}, 
   3.778271877839922*^9, {3.778271982496976*^9, 3.778271987296443*^9}, {
   3.778272031947296*^9, 3.778272039819234*^9}, 3.7782720964863925`*^9, {
   3.778272132155224*^9, 3.778272193088999*^9}, {3.7782722744774065`*^9, 
   3.7782723090212836`*^9}, {3.778272360640725*^9, 3.778272378697476*^9}, {
   3.7782724201797543`*^9, 3.7782724365459633`*^9}, {3.7782724784699793`*^9, 
   3.7782726098971715`*^9}, {3.7782726729251966`*^9, 3.778272766719968*^9}, 
   3.7782728949866047`*^9, {3.7782729325389276`*^9, 3.7782729585508685`*^9}, {
   3.7782730719826736`*^9, 3.778273118663905*^9}, {3.778273248603308*^9, 
   3.7782732489955983`*^9}, {3.778273304968422*^9, 3.7782733430803475`*^9}, 
   3.778273421267809*^9, 3.778273456967261*^9, {3.77827349939654*^9, 
   3.778273561111676*^9}, {3.778273629529664*^9, 3.7782736484744563`*^9}, {
   3.778273714710443*^9, 3.778273751964898*^9}, {3.7782737840420446`*^9, 
   3.77827380764435*^9}, {3.778274445535831*^9, 3.778274524486928*^9}, {
   3.7782746583642335`*^9, 3.7782747748041763`*^9}, {3.7782748624443345`*^9, 
   3.778274887713998*^9}, {3.778274951198505*^9, 3.7782750187948155`*^9}, {
   3.778275135061239*^9, 3.7782752036863966`*^9}, {3.77827523489403*^9, 
   3.7782752785279455`*^9}, {3.778275310723218*^9, 3.7782753600337777`*^9}, {
   3.7782756023784904`*^9, 3.7782756208734703`*^9}, {3.778275770945141*^9, 
   3.7782758192343817`*^9}, {3.7782759416470566`*^9, 
   3.7782759744570737`*^9}, {3.778276017613058*^9, 3.778276080128085*^9}, {
   3.7782853376406484`*^9, 3.778285364115949*^9}, {3.778285397343263*^9, 
   3.778285453557968*^9}, {3.778285493097391*^9, 3.778285526888978*^9}, {
   3.7782855624273806`*^9, 3.7782857037199736`*^9}, {3.7782857580168176`*^9, 
   3.7782858558805065`*^9}, {3.7782858891534605`*^9, 
   3.7782858914350634`*^9}, {3.7782859226124263`*^9, 
   3.7782859643221436`*^9}, {3.778286013237542*^9, 3.778286024131089*^9}, {
   3.778286089100783*^9, 3.7782861795417905`*^9}, {3.7782862239159203`*^9, 
   3.7782862244003086`*^9}, {3.7782863435237656`*^9, 3.778286502162259*^9}, {
   3.778286535700955*^9, 3.7782865627695847`*^9}, {3.778286636568702*^9, 
   3.7782866934748955`*^9}, {3.7782867315316906`*^9, 3.778286733109815*^9}, {
   3.778286767633182*^9, 3.7782869561287565`*^9}, {3.778287456283268*^9, 
   3.7782876332672815`*^9}, {3.778287664911268*^9, 3.7782877292922688`*^9}, {
   3.7782877689072657`*^9, 3.7782877690783205`*^9}, {3.7782878035323153`*^9, 
   3.7782878450542936`*^9}, {3.7782879018042693`*^9, 3.778287913634369*^9}, {
   3.7784600188872566`*^9, 3.778460067517656*^9}, {3.7784601179459906`*^9, 
   3.778460181600995*^9}, {3.7784602253336973`*^9, 3.7784602367757263`*^9}, {
   3.778460290762382*^9, 3.7784603523330975`*^9}, {3.7784604434330425`*^9, 
   3.7784604682164373`*^9}, {3.77846051104504*^9, 3.778460578067668*^9}, {
   3.77846061000271*^9, 3.778460672991085*^9}, {3.778460715131833*^9, 
   3.778460934526102*^9}, {3.7784609892861876`*^9, 3.7784610031039267`*^9}, {
   3.7784611143106737`*^9, 3.778461183191326*^9}, 3.7785296414559145`*^9}],

Cell[BoxData[
 RowBox[{
  FractionBox[
   RowBox[{"Count", "[", 
    RowBox[{"listlistpersit", ",", "1"}], "]"}], "500"], "//", "N"}]], "Input",
 CellGroupingRules->{GroupTogetherGrouping, 10000.},
 CellChangeTimes->{{3.749762453731031*^9, 3.749762454285407*^9}, {
   3.7784600371881776`*^9, 3.7784600437389073`*^9}, {3.778460938277707*^9, 
   3.778460938387329*^9}, {3.778461185817384*^9, 3.778461186192752*^9}, 
   3.7785296414559145`*^9}]
}, Closed]],

Cell[BoxData[
 RowBox[{"(*", 
  RowBox[{"Fig", " ", "3"}], "*)"}]], "Input",
 CellChangeTimes->{{3.7782732198833246`*^9, 3.778273247184357*^9}, {
  3.778529713392227*^9, 3.778529720118739*^9}, {3.7785297842932034`*^9, 
  3.778529796395014*^9}}],

Cell[CellGroupData[{

Cell[BoxData[
 RowBox[{"(*", 
  RowBox[{
  "Case", " ", "without", " ", "variation", " ", "of", " ", "\"\<r\>\""}], 
  "*)"}]], "Input",
 CellGroupingRules->{GroupTogetherGrouping, 10000.},
 CellChangeTimes->{{3.778447131280446*^9, 3.778447151954446*^9}, 
   3.77852975424555*^9, {3.778529796395014*^9, 3.77852980782864*^9}}],

Cell[BoxData[
 RowBox[{
  RowBox[{"(*", 
   RowBox[{"Assin", " ", "community", " ", "complexity"}], "*)"}], 
  "\[IndentingNewLine]", 
  RowBox[{
   RowBox[{
    RowBox[{"S", "=", "20"}], ";"}], 
   RowBox[{"(*", 
    RowBox[{
    "S", " ", "is", " ", "species", " ", "richness", " ", "Ns", " ", "in", 
     " ", "the", " ", "text"}], "*)"}], "\[IndentingNewLine]", 
   RowBox[{
    RowBox[{"P", "=", "0.2"}], ";"}], 
   RowBox[{"(*", 
    RowBox[{
    "P", " ", "is", " ", "connectance", " ", "C", " ", "in", " ", "the", " ", 
     "text"}], "*)"}], "\[IndentingNewLine]", 
   RowBox[{
    RowBox[{"Ng", "=", "2"}], ";"}], 
   RowBox[{"(*", 
    RowBox[{"genotype", " ", "number", " ", 
     RowBox[{"(", 
      RowBox[{
       RowBox[{"Ng", "=", "1"}], ",", "2", ",", "3", ",", "4", ",", 
       RowBox[{
       "5", " ", "were", " ", "tested", " ", "in", " ", "the", " ", 
        "text"}]}], ")"}]}], "*)"}], "\[IndentingNewLine]", 
   "\[IndentingNewLine]", 
   RowBox[{
    RowBox[{"listlistpersit", "=", 
     RowBox[{"{", "}"}]}], ";"}], "\[IndentingNewLine]", 
   "\[IndentingNewLine]", 
   RowBox[{
    RowBox[{"Do", "[", "\[IndentingNewLine]", "\[IndentingNewLine]", 
     StyleBox[
      RowBox[{"(*", 
       RowBox[{
       "Assign", " ", "parameter", " ", "setting", " ", "before", " ", 
        "disturbance"}], "*)"}],
      FontColor->RGBColor[1, 0, 0]], "\[IndentingNewLine]", 
     RowBox[{
      RowBox[{
       RowBox[{"r", "=", 
        RowBox[{"2", "  ", 
         RowBox[{"RandomReal", "[", 
          RowBox[{
           RowBox[{"{", 
            RowBox[{"0", ",", "1"}], "}"}], ",", "S"}], "]"}]}]}], ";", 
       "\[IndentingNewLine]", 
       RowBox[{"r", "=", 
        RowBox[{"Flatten", "[", 
         RowBox[{"Table", "[", 
          RowBox[{"r", ",", 
           RowBox[{"{", "Ng", "}"}]}], "]"}], "]"}]}], ";", 
       RowBox[{"(*", 
        RowBox[{"growth", " ", "rates"}], "*)"}], "\[IndentingNewLine]", 
       RowBox[{"s", "=", 
        RowBox[{"RandomReal", "[", 
         RowBox[{
          RowBox[{"{", 
           RowBox[{"1", ",", "1"}], "}"}], ",", "S"}], "]"}]}], ";", 
       RowBox[{"(*", 
        RowBox[{"self", " ", "regulation"}], "*)"}], "\[IndentingNewLine]", 
       RowBox[{"a", "=", 
        RowBox[{"0.01", " ", 
         RowBox[{"RandomReal", "[", 
          RowBox[{
           RowBox[{"{", 
            RowBox[{"0", ",", "1"}], "}"}], ",", 
           RowBox[{"{", 
            RowBox[{
             RowBox[{"Ng", "*", "S"}], ",", 
             RowBox[{"Ng", "*", "S"}]}], "}"}]}], "]"}]}]}], ";", 
       RowBox[{"(*", 
        RowBox[{"consumption", " ", "rates"}], "*)"}], "\[IndentingNewLine]", 
       RowBox[{"g", "=", " ", 
        RowBox[{"RandomReal", "[", 
         RowBox[{
          RowBox[{"{", 
           RowBox[{"0.2", ",", "0.2"}], "}"}], ",", 
          RowBox[{"{", 
           RowBox[{
            RowBox[{"Ng", "*", "S"}], ",", 
            RowBox[{"Ng", "*", "S"}]}], "}"}]}], "]"}]}], ";", 
       RowBox[{"(*", 
        RowBox[{"conversion", " ", "effeciencies"}], "*)"}], 
       "\[IndentingNewLine]", "\[IndentingNewLine]", "\[IndentingNewLine]", 
       RowBox[{"(*", 
        RowBox[{
         RowBox[{
          RowBox[{
           RowBox[{
            RowBox[{
             RowBox[{
              RowBox[{
               RowBox[{
                RowBox[{
                 RowBox[{
                  RowBox[{"...", "..."}], "..."}], "..."}], "..."}], "Build", 
               " ", "interaction", " ", "matrix", " ", 
               RowBox[{"(", "start", ")"}]}], "..."}], "..."}], "..."}], 
           "..."}], "..."}], ".."}], "*)"}], "\[IndentingNewLine]", 
       RowBox[{"NumPred", "=", 
        RowBox[{"Round", "[", "S", "]"}]}], ";", 
       RowBox[{"(*", 
        RowBox[{"number", " ", "of", " ", "predators"}], "*)"}], 
       "\[IndentingNewLine]", 
       RowBox[{"PreyLinkNum", "=", 
        RowBox[{"Round", "[", 
         RowBox[{"0.5", "*", "NumPred", " ", 
          RowBox[{"(", 
           RowBox[{"NumPred", "-", "1"}], ")"}], "*", "P", "*", 
          FractionBox["1", "2"]}], "]"}]}], ";", 
       RowBox[{"(*", 
        RowBox[{
        "number", " ", "of", " ", "interaction", " ", "link", " ", "of", " ", 
         "prey"}], "*)"}], "\[IndentingNewLine]", 
       RowBox[{"PredLinkNum", "=", "PreyLinkNum"}], ";", 
       RowBox[{"(*", 
        RowBox[{
        "number", " ", "of", " ", "interaction", " ", "link", " ", "of", " ", 
         "predator"}], "*)"}], "\[IndentingNewLine]", "\[IndentingNewLine]", 
       RowBox[{"ToSample", "=", 
        RowBox[{"Flatten", "[", 
         RowBox[{"{", 
          RowBox[{
           RowBox[{"Table", "[", 
            RowBox[{
             RowBox[{"-", "1"}], ",", 
             RowBox[{"{", "PreyLinkNum", "}"}]}], "]"}], ",", 
           RowBox[{"Table", "[", 
            RowBox[{"1", ",", 
             RowBox[{"{", "PredLinkNum", "}"}]}], "]"}], ",", 
           RowBox[{"Table", "[", 
            RowBox[{"0", ",", 
             RowBox[{"{", 
              RowBox[{
               RowBox[{"Round", "[", 
                RowBox[{"0.5", "*", "NumPred", " ", 
                 RowBox[{"(", 
                  RowBox[{"NumPred", "-", "1"}], ")"}]}], "]"}], "-", 
               "PreyLinkNum", "-", "PredLinkNum"}], "}"}]}], "]"}]}], "}"}], 
         "]"}]}], ";", "\[IndentingNewLine]", 
       RowBox[{"Samplelist", "=", 
        RowBox[{"RandomSample", "[", "ToSample", "]"}]}], ";", 
       RowBox[{"(*", 
        RowBox[{
        "randomly", " ", "making", " ", "the", " ", "list", " ", "with", " ", 
         "interaction", " ", "signs", 
         RowBox[{"(", 
          RowBox[{
           RowBox[{"-", "1"}], ",", 
           RowBox[{
            RowBox[{"+", "1"}], " ", "or", " ", "0"}]}], ")"}]}], "*)"}], 
       "\[IndentingNewLine]", "\[IndentingNewLine]", 
       RowBox[{"zerolist", "=", 
        RowBox[{"{", "}"}]}], ";", "\[IndentingNewLine]", 
       RowBox[{"Do", "[", "\[IndentingNewLine]", 
        RowBox[{
         RowBox[{"AppendTo", "[", 
          RowBox[{"zerolist", ",", 
           RowBox[{"Table", "[", 
            RowBox[{"0", ",", 
             RowBox[{"{", "x", "}"}]}], "]"}]}], "]"}], ",", 
         RowBox[{"{", 
          RowBox[{"x", ",", "1", ",", "S"}], "}"}]}], "]"}], ";", 
       "\[IndentingNewLine]", 
       RowBox[{"kugiri", "=", 
        RowBox[{"Table", "[", 
         RowBox[{
          RowBox[{"NumPred", "-", "i"}], ",", 
          RowBox[{"{", 
           RowBox[{"i", ",", "0", ",", 
            RowBox[{"NumPred", "-", "2"}]}], "}"}]}], "]"}]}], ";", 
       "\[IndentingNewLine]", 
       RowBox[{"Sonyu", "=", 
        RowBox[{"Reverse", "[", 
         RowBox[{"Table", "[", 
          RowBox[{
           RowBox[{
            RowBox[{"Sum", "[", 
             RowBox[{
              RowBox[{"kugiri", "[", 
               RowBox[{"[", "i", "]"}], "]"}], ",", 
              RowBox[{"{", 
               RowBox[{"i", ",", 
                RowBox[{"NumPred", "-", "j"}]}], "}"}]}], "]"}], "+", "1"}], 
           ",", 
           RowBox[{"{", 
            RowBox[{"j", ",", "1", ",", "NumPred"}], "}"}]}], "]"}], "]"}]}], 
       ";", "\[IndentingNewLine]", 
       RowBox[{"Do", "[", 
        RowBox[{
         RowBox[{"Samplelist", "=", 
          RowBox[{"Insert", "[", 
           RowBox[{"Samplelist", ",", 
            RowBox[{"zerolist", "[", 
             RowBox[{"[", "i", "]"}], "]"}], ",", 
            RowBox[{"Sonyu", "[", 
             RowBox[{"[", "i", "]"}], "]"}]}], "]"}]}], ",", 
         RowBox[{"{", 
          RowBox[{"i", ",", "1", ",", "NumPred"}], "}"}]}], "]"}], ";", 
       "\[IndentingNewLine]", 
       RowBox[{"(*", 
        RowBox[{
         RowBox[{
         "by", " ", "inserting", " ", "the", " ", "zero", " ", "lists", " ", 
          "into", " ", "the", " ", "list", " ", "of", " ", "interactin", " ", 
          "sings"}], ",", " ", 
         RowBox[{
         "make", " ", "the", " ", "upper", " ", "triangular", " ", "matrix", 
          " ", "with", " ", "interaction", " ", "signs"}]}], "*)"}], 
       "\[IndentingNewLine]", "\[IndentingNewLine]", 
       RowBox[{"Samplelist", "=", 
        RowBox[{"Partition", "[", 
         RowBox[{
          RowBox[{"Flatten", "[", "Samplelist", "]"}], ",", "NumPred"}], 
         "]"}]}], ";", "\[IndentingNewLine]", 
       RowBox[{"M", "=", 
        RowBox[{"-", 
         RowBox[{"Transpose", "[", "Samplelist", "]"}]}]}], ";", 
       "\[IndentingNewLine]", 
       RowBox[{"M", "=", 
        RowBox[{"Samplelist", "+", "M"}]}], ";", 
       RowBox[{"(*", 
        RowBox[{
        "completion", " ", "of", " ", "interaction", " ", "matrix", " ", 
         "with", " ", "only", " ", "signs"}], "*)"}], "\[IndentingNewLine]", 
       "\[IndentingNewLine]", 
       RowBox[{"Mup", "=", 
        RowBox[{"-", 
         RowBox[{"Transpose", "[", 
          RowBox[{"Flatten", "[", 
           RowBox[{
            RowBox[{"Table", "[", 
             RowBox[{"M", ",", 
              RowBox[{"{", "Ng", "}"}]}], "]"}], ",", "1"}], "]"}], "]"}]}]}],
        ";", "\[IndentingNewLine]", 
       RowBox[{"Mall", "=", 
        RowBox[{"-", 
         RowBox[{"Transpose", "[", 
          RowBox[{"Flatten", "[", 
           RowBox[{
            RowBox[{"Table", "[", 
             RowBox[{"Mup", ",", 
              RowBox[{"{", "Ng", "}"}]}], "]"}], ",", "1"}], "]"}], "]"}]}]}],
        ";", 
       RowBox[{"(*", 
        RowBox[{
        "interaction", " ", "sign", " ", "matrix", " ", "for", " ", 
         "multiple", " ", "genotypes"}], "*)"}], "\[IndentingNewLine]", 
       "\[IndentingNewLine]", 
       RowBox[{"Pred", "=", 
        RowBox[{"ReplacePart", "[", 
         RowBox[{"Mall", ",", 
          RowBox[{"{", 
           RowBox[{
            RowBox[{"Position", "[", 
             RowBox[{"Mall", ",", 
              RowBox[{"-", "1"}]}], "]"}], "\[Rule]", "0"}], "}"}]}], "]"}]}],
        ";", "\[IndentingNewLine]", 
       RowBox[{"Prey", "=", 
        RowBox[{"ReplacePart", "[", 
         RowBox[{"Mall", ",", 
          RowBox[{"{", 
           RowBox[{
            RowBox[{"Position", "[", 
             RowBox[{"Mall", ",", "1"}], "]"}], "\[Rule]", "0"}], "}"}]}], 
         "]"}]}], ";", "\[IndentingNewLine]", "\[IndentingNewLine]", 
       RowBox[{"Predbirth", "=", 
        RowBox[{
         RowBox[{"Pred", "*", "g"}], "+", "Prey"}]}], ";", 
       RowBox[{"(*", 
        RowBox[{"interaction", " ", "matrix", " ", "with", " ", "only", " ", 
         RowBox[{"predators", "'"}], " ", "convergion", " ", "effeciencies"}],
         "*)"}], 
       RowBox[{"Preyencounter", "=", 
        RowBox[{
         RowBox[{"Pred", "*", "a"}], "+", 
         RowBox[{"Transpose", "[", 
          RowBox[{"Pred", "*", "a"}], "]"}]}]}], ";", 
       RowBox[{"(*", 
        RowBox[{
        "interaction", " ", "matrix", " ", "with", " ", "only", " ", "prey", 
         " ", "consumption", " ", "rates"}], "*)"}], "\n", 
       "\[IndentingNewLine]", 
       RowBox[{"popsize", "=", 
        RowBox[{"Table", "[", 
         RowBox[{
          RowBox[{"Table", "[", 
           RowBox[{
            RowBox[{
             RowBox[{"x", "[", "i", "]"}], "[", "t", "]"}], ",", 
            RowBox[{"{", 
             RowBox[{"i", ",", "S"}], "}"}]}], "]"}], ",", 
          RowBox[{"{", 
           RowBox[{"Ng", "*", "S"}], "}"}]}], "]"}]}], ";", 
       "\[IndentingNewLine]", 
       RowBox[{"popsize", "=", 
        RowBox[{"Flatten", "[", 
         RowBox[{"Transpose", "[", "popsize", "]"}], "]"}]}], ";", 
       "\[IndentingNewLine]", 
       RowBox[{"popsize", "=", 
        RowBox[{"Partition", "[", 
         RowBox[{"popsize", ",", " ", 
          RowBox[{"Ng", "*", "S"}]}], "]"}]}], ";", 
       RowBox[{"(*", 
        RowBox[{
        "making", " ", "the", " ", "varaiable", " ", "of", " ", "population", 
         " ", "sizes", " ", "of", " ", "each", " ", "species"}], "*)"}], 
       "\[IndentingNewLine]", "\[IndentingNewLine]", 
       RowBox[{"F", "=", 
        RowBox[{"Partition", "[", 
         RowBox[{
          RowBox[{"Flatten", "[", 
           RowBox[{"Table", "[", 
            RowBox[{
             RowBox[{"Transpose", "[", 
              RowBox[{"Table", "[", 
               RowBox[{
                RowBox[{
                 RowBox[{"f", "[", 
                  RowBox[{"i", ",", " ", "j"}], "]"}], "[", "t", "]"}], ",", 
                " ", 
                RowBox[{"{", 
                 RowBox[{"i", ",", " ", "S"}], "}"}], ",", " ", 
                RowBox[{"{", 
                 RowBox[{"j", ",", " ", "Ng"}], "}"}]}], "]"}], "]"}], ",", 
             RowBox[{"{", 
              RowBox[{"Ng", "*", "S"}], "}"}]}], "]"}], "]"}], ",", 
          RowBox[{"{", 
           RowBox[{"Ng", "*", "S"}], "}"}]}], "]"}]}], ";", 
       RowBox[{"(*", 
        RowBox[{
        "making", " ", "the", " ", "varaiable", " ", "of", " ", "frequencies",
          " ", "of", " ", "each", " ", "genotype"}], "*)"}], 
       RowBox[{"Po", "=", 
        RowBox[{"Partition", "[", 
         RowBox[{
          RowBox[{"Flatten", "[", 
           RowBox[{"Transpose", "[", "popsize", "]"}], "]"}], ",", 
          RowBox[{"{", 
           RowBox[{"Ng", "*", "S"}], "}"}]}], "]"}]}], ";", 
       "\[IndentingNewLine]", 
       RowBox[{"Po", "=", 
        RowBox[{"Flatten", "[", 
         RowBox[{
          RowBox[{"Table", "[", 
           RowBox[{"Po", ",", 
            RowBox[{"{", "Ng", "}"}]}], "]"}], ",", "1"}], "]"}]}], ";", 
       "\[IndentingNewLine]", 
       RowBox[{"IntM", "=", 
        RowBox[{"F", "*", "Preyencounter", "*", "Predbirth", "*", "Po", "*", 
         RowBox[{"Po", "[", 
          RowBox[{"[", "1", "]"}], "]"}]}]}], ";", 
       RowBox[{"(*", 
        RowBox[{
        "interaction", " ", "matrix", " ", "without", " ", "diagonal", " ", 
         "element"}], "*)"}], 
       RowBox[{"IntM", "=", 
        RowBox[{"IntM", "+", 
         RowBox[{
          RowBox[{"(", 
           RowBox[{
            RowBox[{"r", " ", 
             RowBox[{"Po", "[", 
              RowBox[{"[", "1", "]"}], "]"}]}], "-", 
            RowBox[{
             RowBox[{"Flatten", "[", 
              RowBox[{"Table", "[", 
               RowBox[{"s", ",", 
                RowBox[{"{", "Ng", "}"}]}], "]"}], "]"}], " ", 
             SuperscriptBox[
              RowBox[{"Po", "[", 
               RowBox[{"[", "1", "]"}], "]"}], "2"]}]}], ")"}], 
          RowBox[{"IdentityMatrix", "[", 
           RowBox[{"S", "*", "Ng"}], "]"}]}]}]}], ";", 
       RowBox[{"(*", 
        RowBox[{
        "interaction", " ", "matrix", " ", "with", " ", "diagonal", " ", 
         "element"}], "*)"}], "\[IndentingNewLine]", "\[IndentingNewLine]", 
       RowBox[{"IntM2", "=", 
        RowBox[{"IntM", "*", 
         RowBox[{"F", "[", 
          RowBox[{"[", "1", "]"}], "]"}]}]}], ";", "\[IndentingNewLine]", 
       RowBox[{"IntM3", "=", 
        RowBox[{"Table", "[", 
         RowBox[{
          RowBox[{"Total", "[", 
           RowBox[{"IntM2", "[", 
            RowBox[{"[", "i", "]"}], "]"}], "]"}], ",", 
          RowBox[{"{", 
           RowBox[{"i", ",", 
            RowBox[{"S", "*", "Ng"}]}], "}"}]}], "]"}]}], ";", 
       "\[IndentingNewLine]", 
       RowBox[{"IntMatrix", "=", 
        RowBox[{"Table", "[", 
         RowBox[{
          RowBox[{"Total", "[", 
           RowBox[{
            RowBox[{"Transpose", "[", 
             RowBox[{"Partition", "[", 
              RowBox[{"IntM3", ",", "S"}], "]"}], "]"}], "[", 
            RowBox[{"[", "i", "]"}], "]"}], "]"}], ",", 
          RowBox[{"{", 
           RowBox[{"i", ",", "S"}], "}"}]}], "]"}]}], ";", 
       RowBox[{"(*", 
        RowBox[{"interaction", " ", "matrix", " ", "is", " ", "completed"}], 
        "*)"}], "\[IndentingNewLine]", 
       RowBox[{"(*", 
        RowBox[{
         RowBox[{
          RowBox[{
           RowBox[{
            RowBox[{
             RowBox[{
              RowBox[{
               RowBox[{
                RowBox[{
                 RowBox[{
                  RowBox[{"...", "..."}], "..."}], "..."}], "..."}], "Build", 
               " ", "interaction", " ", "matrix", " ", 
               RowBox[{"(", "finish", ")"}]}], "..."}], "..."}], "..."}], 
           "..."}], "..."}], ".."}], "*)"}], "\[IndentingNewLine]", 
       "\[IndentingNewLine]", 
       RowBox[{"(*", 
        RowBox[{
         RowBox[{
          RowBox[{
           RowBox[{
            RowBox[{
             RowBox[{
              RowBox[{
               RowBox[{
                RowBox[{
                 RowBox[{
                  RowBox[{"...", "..."}], "..."}], "..."}], "..."}], "Build", 
               " ", "the", " ", "right", " ", "hand", " ", "side", " ", "of", 
               " ", "Replicator", " ", "equation", " ", 
               RowBox[{"(", "start", ")"}]}], "..."}], "..."}], "..."}], 
           "..."}], "..."}], ".."}], "*)"}], "\[IndentingNewLine]", 
       RowBox[{"FM", "=", 
        RowBox[{"Transpose", "[", 
         RowBox[{"Partition", "[", 
          RowBox[{
           RowBox[{"F", "[", 
            RowBox[{"[", "1", "]"}], "]"}], ",", "S"}], "]"}], "]"}]}], ";", 
       "\[IndentingNewLine]", 
       RowBox[{"MeanFitness", "=", 
        FractionBox["IntMatrix", 
         RowBox[{
          RowBox[{"Transpose", "[", "popsize", "]"}], "[", 
          RowBox[{"[", "1", "]"}], "]"}]]}], ";", 
       RowBox[{"(*", 
        RowBox[{
        "mean", " ", "fitness", " ", "of", " ", "each", " ", "species"}], 
        "*)"}], "\[IndentingNewLine]", "\[IndentingNewLine]", 
       RowBox[{"Replicator", "=", 
        RowBox[{"Table", "[", 
         RowBox[{
          RowBox[{
           RowBox[{
            FractionBox[
             RowBox[{"Transpose", "[", 
              RowBox[{"Partition", "[", 
               RowBox[{"IntM3", ",", "S"}], "]"}], "]"}], 
             RowBox[{
              RowBox[{"Transpose", "[", "popsize", "]"}], "[", 
              RowBox[{"[", "1", "]"}], "]"}]], "[", 
            RowBox[{"[", 
             RowBox[{"i", ",", "j"}], "]"}], "]"}], "-", 
           RowBox[{
            RowBox[{"FM", "[", 
             RowBox[{"[", 
              RowBox[{"i", ",", "j"}], "]"}], "]"}], 
            RowBox[{"MeanFitness", "[", 
             RowBox[{"[", "i", "]"}], "]"}]}]}], ",", 
          RowBox[{"{", 
           RowBox[{"i", ",", "1", ",", "S"}], "}"}], ",", 
          RowBox[{"{", 
           RowBox[{"j", ",", "1", ",", "Ng"}], "}"}]}], "]"}]}], ";", 
       "\[IndentingNewLine]", "\[IndentingNewLine]", 
       RowBox[{"Do", "[", 
        RowBox[{
         RowBox[{
          RowBox[{
           RowBox[{"f", "[", 
            RowBox[{"i", ",", "Ng"}], "]"}], "[", "t", "]"}], "=", 
          RowBox[{"1", "-", 
           RowBox[{"(", 
            RowBox[{
             RowBox[{"Total", "[", 
              RowBox[{"FM", "[", 
               RowBox[{"[", "i", "]"}], "]"}], "]"}], "-", 
             RowBox[{"Last", "[", 
              RowBox[{"FM", "[", 
               RowBox[{"[", "i", "]"}], "]"}], "]"}]}], ")"}]}]}], ",", 
         RowBox[{"{", 
          RowBox[{"i", ",", "S"}], "}"}]}], "]"}], ";", 
       RowBox[{"(*", 
        RowBox[{
        "defining", " ", "the", " ", "variable", " ", "of", " ", "frequency", 
         " ", "of", " ", "genotype"}], "*)"}], 
       RowBox[{"Do", "[", 
        RowBox[{
         RowBox[{
          RowBox[{"Replicator", "[", 
           RowBox[{"[", "i", "]"}], "]"}], "=", 
          RowBox[{"Delete", "[", 
           RowBox[{
            RowBox[{"Replicator", "[", 
             RowBox[{"[", "i", "]"}], "]"}], ",", "Ng"}], "]"}]}], ",", 
         RowBox[{"{", 
          RowBox[{"i", ",", "S"}], "}"}]}], "]"}], ";", 
       RowBox[{"(*", 
        RowBox[{
        "for", " ", "making", " ", "the", " ", "total", " ", "of", " ", 
         "genotype", " ", "frequency", " ", "\"\<1\>\""}], "*)"}], 
       "\[IndentingNewLine]", 
       RowBox[{"(*", 
        RowBox[{
         RowBox[{
          RowBox[{
           RowBox[{
            RowBox[{
             RowBox[{
              RowBox[{
               RowBox[{
                RowBox[{
                 RowBox[{
                  RowBox[{"...", "..."}], "..."}], "..."}], "..."}], "Build", 
               " ", "the", " ", "right", " ", "hand", " ", "side", " ", "of", 
               " ", "Replicator", " ", "equation", " ", 
               RowBox[{"(", "finish", ")"}]}], "..."}], "..."}], "..."}], 
           "..."}], "..."}], ".."}], "*)"}], "\[IndentingNewLine]", 
       "\[IndentingNewLine]", 
       RowBox[{"(*", 
        RowBox[{
         RowBox[{
          RowBox[{
           RowBox[{
            RowBox[{
             RowBox[{
              RowBox[{"...", "..."}], "..."}], ".", "Build"}], " ", "the", 
            " ", "differential", " ", "equations", " ", "of", " ", 
            "population", " ", "sizes", " ", "and", " ", "genotype", " ", 
            "frequencies", " ", 
            RowBox[{"(", "start", ")"}]}], "..."}], "..."}], ".."}], "*)"}], 
       "\[IndentingNewLine]", 
       RowBox[{"Xbibun", "=", 
        RowBox[{"Table", "[", 
         RowBox[{
          RowBox[{
           RowBox[{
            RowBox[{"x", "[", "i", "]"}], "'"}], "[", "t", "]"}], ",", 
          RowBox[{"{", 
           RowBox[{"i", ",", "1", ",", "S"}], "}"}]}], "]"}]}], ";", 
       RowBox[{"(*", 
        RowBox[{
        "left", " ", "hand", " ", "side", " ", "of", " ", "differential", " ",
          "equations", " ", "of", " ", "population", " ", "dynamics"}], 
        "*)"}], "\[IndentingNewLine]", 
       RowBox[{"fbibun", "=", 
        RowBox[{"Flatten", "[", 
         RowBox[{"Table", "[", 
          RowBox[{
           RowBox[{
            RowBox[{
             RowBox[{"f", "[", 
              RowBox[{"i", ",", "j"}], "]"}], "'"}], "[", "t", "]"}], ",", 
           RowBox[{"{", 
            RowBox[{"i", ",", "1", ",", "S"}], "}"}], ",", 
           RowBox[{"{", 
            RowBox[{"j", ",", "1", ",", "Ng"}], "}"}]}], "]"}], "]"}]}], ";", 
       RowBox[{"(*", 
        RowBox[{
        "left", " ", "hand", " ", "side", " ", "of", " ", "differential", " ",
          "equations", " ", "of", " ", "genotype", " ", "dynamics"}], "*)"}], 
       "\n", "\[IndentingNewLine]", 
       RowBox[{"fbibun", "=", 
        RowBox[{"Partition", "[", 
         RowBox[{"fbibun", ",", "Ng"}], "]"}]}], ";", "\[IndentingNewLine]", 
       RowBox[{"Do", "[", 
        RowBox[{
         RowBox[{
          RowBox[{"fbibun", "[", 
           RowBox[{"[", "i", "]"}], "]"}], "=", 
          RowBox[{"Delete", "[", 
           RowBox[{
            RowBox[{"fbibun", "[", 
             RowBox[{"[", "i", "]"}], "]"}], ",", "Ng"}], "]"}]}], ",", 
         RowBox[{"{", 
          RowBox[{"i", ",", "S"}], "}"}]}], "]"}], ";", "\[IndentingNewLine]", 
       RowBox[{"fbibun", "=", 
        RowBox[{"Flatten", "[", "fbibun", "]"}]}], ";", "\[IndentingNewLine]",
        "\[IndentingNewLine]", 
       RowBox[{"Xeq", "=", 
        RowBox[{"Table", "[", 
         RowBox[{
          RowBox[{
           RowBox[{"Xbibun", "[", 
            RowBox[{"[", "i", "]"}], "]"}], "\[Equal]", 
           RowBox[{"IntMatrix", "[", 
            RowBox[{"[", "i", "]"}], "]"}]}], ",", 
          RowBox[{"{", 
           RowBox[{"i", ",", "1", ",", "S"}], "}"}]}], "]"}]}], ";", 
       RowBox[{"(*", " ", 
        RowBox[{
        "differential", " ", "equations", " ", "of", " ", "population", " ", 
         "dynamics"}], "*)"}], 
       RowBox[{"feq", "=", 
        RowBox[{"Table", "[", 
         RowBox[{
          RowBox[{
           RowBox[{"fbibun", "[", 
            RowBox[{"[", "i", "]"}], "]"}], "==", 
           RowBox[{
            RowBox[{"Flatten", "[", "Replicator", "]"}], "[", 
            RowBox[{"[", "i", "]"}], "]"}]}], ",", 
          RowBox[{"{", 
           RowBox[{"i", ",", "1", ",", 
            RowBox[{"S", "*", 
             RowBox[{"(", 
              RowBox[{"Ng", "-", "1"}], ")"}]}]}], "}"}]}], "]"}]}], ";", 
       RowBox[{"(*", " ", 
        RowBox[{
        "differential", " ", "equations", " ", "of", " ", "genotype", " ", 
         "dynamics"}], "*)"}], "\[IndentingNewLine]", "\[IndentingNewLine]", 
       RowBox[{"Equations", "=", 
        RowBox[{"Join", "[", 
         RowBox[{"Xeq", ",", "feq"}], "]"}]}], ";", 
       RowBox[{"(*", 
        RowBox[{
        "differential", " ", "equations", " ", "of", " ", "the", " ", 
         "system"}], "*)"}], "\[IndentingNewLine]", "\[IndentingNewLine]", 
       RowBox[{"initialx", "=", " ", 
        RowBox[{"RandomReal", "[", 
         RowBox[{
          RowBox[{"{", 
           RowBox[{"0.1", ",", "1"}], "}"}], ",", "S"}], "]"}]}], ";", 
       "\[IndentingNewLine]", 
       RowBox[{"initialX", "=", 
        RowBox[{"Table", "[", 
         RowBox[{
          RowBox[{
           RowBox[{
            RowBox[{"x", "[", "i", "]"}], "[", "0", "]"}], "\[Equal]", 
           RowBox[{"initialx", "[", 
            RowBox[{"[", "i", "]"}], "]"}]}], ",", 
          RowBox[{"{", 
           RowBox[{"i", ",", "1", ",", "S"}], "}"}]}], "]"}]}], ";", 
       RowBox[{"(*", 
        RowBox[{
        "initial", " ", "population", " ", "sizes", " ", "of", " ", "each", 
         " ", "species"}], "*)"}], "\[IndentingNewLine]", 
       "\[IndentingNewLine]", 
       RowBox[{"Initialf", "=", 
        RowBox[{"Partition", "[", 
         RowBox[{
          RowBox[{"RandomReal", "[", 
           RowBox[{
            RowBox[{"{", 
             RowBox[{"0", ",", "1"}], "}"}], ",", 
            RowBox[{"S", "*", "Ng"}]}], "]"}], ",", 
          RowBox[{"{", "Ng", "}"}]}], "]"}]}], ";", "\[IndentingNewLine]", 
       RowBox[{"Initialf", "=", 
        RowBox[{"Flatten", "[", 
         FractionBox["Initialf", 
          RowBox[{"Table", "[", 
           RowBox[{
            RowBox[{"Total", "[", 
             RowBox[{"Initialf", "[", 
              RowBox[{"[", "i", "]"}], "]"}], "]"}], ",", 
            RowBox[{"{", 
             RowBox[{"i", ",", "1", ",", "S"}], "}"}]}], "]"}]], "]"}]}], ";",
        "\[IndentingNewLine]", 
       RowBox[{"InitialF", "=", 
        RowBox[{"Table", "[", 
         RowBox[{
          RowBox[{
           RowBox[{
            RowBox[{"Flatten", "[", 
             RowBox[{"Table", "[", 
              RowBox[{
               RowBox[{
                RowBox[{"f", "[", 
                 RowBox[{"i", ",", "j"}], "]"}], "[", "0", "]"}], ",", 
               RowBox[{"{", 
                RowBox[{"i", ",", "1", ",", "S"}], "}"}], ",", 
               RowBox[{"{", 
                RowBox[{"j", ",", "1", ",", "Ng"}], "}"}]}], "]"}], "]"}], 
            "[", 
            RowBox[{"[", "i", "]"}], "]"}], "==", 
           RowBox[{"Initialf", "[", 
            RowBox[{"[", "i", "]"}], "]"}]}], ",", 
          RowBox[{"{", 
           RowBox[{"i", ",", "1", ",", 
            RowBox[{"S", "*", "Ng"}]}], "}"}]}], "]"}]}], ";", 
       RowBox[{"InitialF", "=", 
        RowBox[{"Partition", "[", 
         RowBox[{"InitialF", ",", "Ng"}], "]"}]}], ";", "\[IndentingNewLine]", 
       RowBox[{"Do", "[", 
        RowBox[{
         RowBox[{
          RowBox[{"InitialF", "[", 
           RowBox[{"[", "i", "]"}], "]"}], "=", 
          RowBox[{"Delete", "[", 
           RowBox[{
            RowBox[{"InitialF", "[", 
             RowBox[{"[", "i", "]"}], "]"}], ",", "Ng"}], "]"}]}], ",", 
         RowBox[{"{", 
          RowBox[{"i", ",", "S"}], "}"}]}], "]"}], ";", "\[IndentingNewLine]", 
       RowBox[{"InitialF", "=", 
        RowBox[{"Flatten", "[", "InitialF", "]"}]}], ";", 
       RowBox[{"(*", 
        RowBox[{
        "initial", " ", "proportion", " ", "of", " ", "each", " ", 
         "genotype"}], "*)"}], "\n", "\[IndentingNewLine]", 
       RowBox[{"DiffEq", "=", 
        RowBox[{"Join", "[", 
         RowBox[{"Equations", ",", "initialX", ",", "InitialF"}], "]"}]}], 
       ";", 
       RowBox[{"(*", 
        RowBox[{
        "a", " ", "part", " ", "of", " ", "differential", " ", "equations", 
         " ", "for", " ", "NDSolve"}], "*)"}], "\[IndentingNewLine]", 
       RowBox[{"fhensu", "=", 
        RowBox[{"Partition", "[", 
         RowBox[{
          RowBox[{"Flatten", "[", 
           RowBox[{"Table", "[", 
            RowBox[{
             RowBox[{"f", "[", 
              RowBox[{"i", ",", "j"}], "]"}], ",", 
             RowBox[{"{", 
              RowBox[{"i", ",", "1", ",", "S"}], "}"}], ",", 
             RowBox[{"{", 
              RowBox[{"j", ",", "1", ",", "Ng"}], "}"}]}], "]"}], "]"}], ",", 
          "Ng"}], "]"}]}], ";", "\[IndentingNewLine]", 
       RowBox[{"Do", "[", 
        RowBox[{
         RowBox[{
          RowBox[{"fhensu", "[", 
           RowBox[{"[", "i", "]"}], "]"}], "=", 
          RowBox[{"Delete", "[", 
           RowBox[{
            RowBox[{"fhensu", "[", 
             RowBox[{"[", "i", "]"}], "]"}], ",", "Ng"}], "]"}]}], ",", 
         RowBox[{"{", 
          RowBox[{"i", ",", "S"}], "}"}]}], "]"}], ";", "\[IndentingNewLine]", 
       RowBox[{"fhensu", "=", 
        RowBox[{"Flatten", "[", "fhensu", "]"}]}], ";", "\[IndentingNewLine]", 
       RowBox[{"Hensu", "=", 
        RowBox[{"Join", "[", 
         RowBox[{
          RowBox[{"Table", "[", 
           RowBox[{
            RowBox[{"x", "[", "i", "]"}], ",", 
            RowBox[{"{", 
             RowBox[{"i", ",", "1", ",", "S"}], "}"}]}], "]"}], ",", 
          "fhensu"}], "]"}]}], ";", 
       RowBox[{"(*", 
        RowBox[{
        "a", " ", "part", " ", "of", " ", "variables", " ", "for", " ", 
         "NDSolve"}], "*)"}], "\[IndentingNewLine]", "\[IndentingNewLine]", 
       RowBox[{"perturbgener", "=", "1000"}], ";", 
       RowBox[{"(*", 
        RowBox[{
        "time", " ", "at", " ", "which", " ", "the", " ", "disturbance", " ", 
         "occurs"}], "*)"}], "\[IndentingNewLine]", 
       RowBox[{"(*", 
        RowBox[{
         RowBox[{
          RowBox[{
           RowBox[{
            RowBox[{
             RowBox[{
              RowBox[{"...", "..."}], "..."}], ".", "Build"}], " ", "the", 
            " ", "differential", " ", "equations", " ", "of", " ", 
            "population", " ", "sizes", " ", "and", " ", "genotype", " ", 
            "frequencies", " ", 
            RowBox[{"(", "finish", ")"}]}], "..."}], "..."}], ".."}], "*)"}], 
       "\[IndentingNewLine]", "\[IndentingNewLine]", 
       RowBox[{"s1", "=", 
        RowBox[{"NDSolve", "[", 
         RowBox[{"DiffEq", ",", "Hensu", ",", 
          RowBox[{"{", 
           RowBox[{"t", ",", "0", ",", "perturbgener"}], "}"}], ",", 
          RowBox[{"MaxSteps", "\[Rule]", "Infinity"}], ",", 
          RowBox[{"MaxStepSize", "\[Rule]", "Infinity"}], ",", 
          RowBox[{"PrecisionGoal", "\[Rule]", "Automatic"}], ",", 
          RowBox[{
          "AccuracyGoal", "\[Rule]", "\[IndentingNewLine]", "Automatic"}], 
          ",", 
          RowBox[{"Method", "->", 
           RowBox[{"{", 
            RowBox[{"\"\<EquationSimplification\>\"", "->", "\"\<Solve\>\""}],
             "}"}]}]}], "]"}]}], ";", "\[IndentingNewLine]", 
       RowBox[{"(*", 
        RowBox[{
        "solving", " ", "the", " ", "differential", " ", "equations", " ", 
         "of", " ", "the", " ", "system", " ", "before", " ", "disturbance"}],
         "*)"}], "\[IndentingNewLine]", "\[IndentingNewLine]", 
       RowBox[{"listperturbx", "=", 
        RowBox[{"Flatten", "[", 
         RowBox[{"Table", "[", 
          RowBox[{
           RowBox[{"Evaluate", "[", 
            RowBox[{
             RowBox[{
              RowBox[{"Transpose", "[", "popsize", "]"}], "[", 
              RowBox[{"[", "1", "]"}], "]"}], "/.", "s1"}], "]"}], ",", 
           RowBox[{"{", 
            RowBox[{"t", ",", "perturbgener", ",", "perturbgener"}], "}"}]}], 
          "]"}], "]"}]}], ";", 
       RowBox[{"(*", 
        RowBox[{
        "populatin", " ", "sizes", " ", "just", " ", "before", " ", 
         "disturbance"}], "*)"}], "\[IndentingNewLine]", 
       RowBox[{"fsize", "=", 
        RowBox[{"Flatten", "[", 
         RowBox[{"Table", "[", 
          RowBox[{
           RowBox[{
            RowBox[{"f", "[", 
             RowBox[{"i", ",", "j"}], "]"}], "[", "t", "]"}], ",", 
           RowBox[{"{", 
            RowBox[{"i", ",", "1", ",", "S"}], "}"}], ",", 
           RowBox[{"{", 
            RowBox[{"j", ",", "1", ",", 
             RowBox[{"Ng", "-", "1"}]}], "}"}]}], "]"}], "]"}]}], ";", 
       "\[IndentingNewLine]", 
       RowBox[{"listperturbf", "=", 
        RowBox[{"Flatten", "[", 
         RowBox[{"Table", "[", 
          RowBox[{
           RowBox[{"Evaluate", "[", 
            RowBox[{"fsize", "/.", "s1"}], "]"}], ",", 
           RowBox[{"{", 
            RowBox[{"t", ",", "perturbgener", ",", "perturbgener"}], "}"}]}], 
          "]"}], "]"}]}], ";", "\[IndentingNewLine]", "\[IndentingNewLine]", 
       StyleBox[
        RowBox[{"(*", 
         RowBox[{
         "Assign", " ", "parameter", " ", "and", " ", "initial", " ", "sizes",
           " ", "after", " ", "disturbance"}], "*)"}],
        FontColor->RGBColor[1, 0, 0]], "\[IndentingNewLine]", 
       RowBox[{"r", "=", 
        RowBox[{"0.5", "  ", 
         RowBox[{"RandomReal", "[", 
          RowBox[{
           RowBox[{"{", 
            RowBox[{"0", ",", "1"}], "}"}], ",", "S"}], "]"}]}]}], ";", 
       "\[IndentingNewLine]", 
       RowBox[{"r", "=", 
        RowBox[{"Flatten", "[", 
         RowBox[{"Table", "[", 
          RowBox[{"r", ",", 
           RowBox[{"{", "Ng", "}"}]}], "]"}], "]"}]}], ";", 
       "\[IndentingNewLine]", 
       RowBox[{"a", "=", 
        RowBox[{"0.5", " ", 
         RowBox[{"RandomReal", "[", 
          RowBox[{
           RowBox[{"{", 
            RowBox[{"0", ",", "1"}], "}"}], ",", 
           RowBox[{"{", 
            RowBox[{
             RowBox[{"Ng", "*", "S"}], ",", 
             RowBox[{"Ng", "*", "S"}]}], "}"}]}], "]"}]}]}], ";", 
       "\[IndentingNewLine]", 
       RowBox[{"initialX", "=", 
        RowBox[{"Table", "[", 
         RowBox[{
          RowBox[{
           RowBox[{
            RowBox[{"x", "[", "i", "]"}], "[", "0", "]"}], "\[Equal]", 
           RowBox[{"listperturbx", "[", 
            RowBox[{"[", "i", "]"}], "]"}]}], ",", 
          RowBox[{"{", 
           RowBox[{"i", ",", "1", ",", "S"}], "}"}]}], "]"}]}], ";", 
       "\[IndentingNewLine]", 
       RowBox[{"faft", "=", 
        RowBox[{"Flatten", "[", 
         RowBox[{"Table", "[", 
          RowBox[{
           RowBox[{
            RowBox[{"f", "[", 
             RowBox[{"i", ",", "j"}], "]"}], "[", "0", "]"}], ",", 
           RowBox[{"{", 
            RowBox[{"i", ",", "1", ",", "S"}], "}"}], ",", 
           RowBox[{"{", 
            RowBox[{"j", ",", "1", ",", 
             RowBox[{"Ng", "-", "1"}]}], "}"}]}], "]"}], "]"}]}], ";", 
       "\[IndentingNewLine]", "\[IndentingNewLine]", 
       RowBox[{"(*", 
        RowBox[{
         RowBox[{
          RowBox[{
           RowBox[{
            RowBox[{
             RowBox[{
              RowBox[{"...", "..."}], "..."}], "Build", " ", "interaction", 
             " ", "matrix", " ", "based", " ", "on", " ", "the", " ", "same", 
             " ", "procedures", " ", "in", " ", "before", " ", "disturbance", 
             " ", 
             RowBox[{"(", "start", ")"}]}], "..."}], "..."}], "..."}], ".."}],
         "*)"}], "\[IndentingNewLine]", 
       RowBox[{"Preyencounter", "=", 
        RowBox[{
         RowBox[{"Pred", "*", "a"}], "+", 
         RowBox[{"Transpose", "[", 
          RowBox[{"Pred", "*", "a"}], "]"}]}]}], ";", 
       RowBox[{"(*", 
        RowBox[{
        "interaction", " ", "matrix", " ", "with", " ", "only", " ", "prey", 
         " ", "consumption", " ", "rates"}], "*)"}], "\[IndentingNewLine]", 
       "\[IndentingNewLine]", 
       RowBox[{"popsize", "=", 
        RowBox[{"Table", "[", 
         RowBox[{
          RowBox[{"Table", "[", 
           RowBox[{
            RowBox[{
             RowBox[{"x", "[", "i", "]"}], "[", "t", "]"}], ",", 
            RowBox[{"{", 
             RowBox[{"i", ",", "S"}], "}"}]}], "]"}], ",", 
          RowBox[{"{", 
           RowBox[{"Ng", "*", "S"}], "}"}]}], "]"}]}], ";", 
       "\[IndentingNewLine]", 
       RowBox[{"popsize", "=", 
        RowBox[{"Flatten", "[", 
         RowBox[{"Transpose", "[", "popsize", "]"}], "]"}]}], ";", 
       "\[IndentingNewLine]", 
       RowBox[{"popsize", "=", 
        RowBox[{"Partition", "[", 
         RowBox[{"popsize", ",", " ", 
          RowBox[{"Ng", "*", "S"}]}], "]"}]}], ";", "\[IndentingNewLine]", 
       "\[IndentingNewLine]", 
       RowBox[{"F", "=", 
        RowBox[{"Partition", "[", 
         RowBox[{
          RowBox[{"Flatten", "[", 
           RowBox[{"Table", "[", 
            RowBox[{
             RowBox[{"Transpose", "[", 
              RowBox[{"Table", "[", 
               RowBox[{
                RowBox[{
                 RowBox[{"f", "[", 
                  RowBox[{"i", ",", " ", "j"}], "]"}], "[", "t", "]"}], ",", 
                " ", 
                RowBox[{"{", 
                 RowBox[{"i", ",", " ", "S"}], "}"}], ",", " ", 
                RowBox[{"{", 
                 RowBox[{"j", ",", " ", "Ng"}], "}"}]}], "]"}], "]"}], ",", 
             RowBox[{"{", 
              RowBox[{"Ng", "*", "S"}], "}"}]}], "]"}], "]"}], ",", 
          RowBox[{"{", 
           RowBox[{"Ng", "*", "S"}], "}"}]}], "]"}]}], ";", 
       RowBox[{"Po", "=", 
        RowBox[{"Partition", "[", 
         RowBox[{
          RowBox[{"Flatten", "[", 
           RowBox[{"Transpose", "[", "popsize", "]"}], "]"}], ",", 
          RowBox[{"{", 
           RowBox[{"Ng", "*", "S"}], "}"}]}], "]"}]}], ";", 
       "\[IndentingNewLine]", 
       RowBox[{"Po", "=", 
        RowBox[{"Flatten", "[", 
         RowBox[{
          RowBox[{"Table", "[", 
           RowBox[{"Po", ",", 
            RowBox[{"{", "Ng", "}"}]}], "]"}], ",", "1"}], "]"}]}], ";", 
       "\[IndentingNewLine]", 
       RowBox[{"IntM", "=", 
        RowBox[{"F", "*", "Preyencounter", "*", "Predbirth", "*", "Po", "*", 
         RowBox[{"Po", "[", 
          RowBox[{"[", "1", "]"}], "]"}]}]}], ";", 
       RowBox[{"IntM", "=", 
        RowBox[{"IntM", "+", 
         RowBox[{
          RowBox[{"(", 
           RowBox[{
            RowBox[{"r", " ", 
             RowBox[{"Po", "[", 
              RowBox[{"[", "1", "]"}], "]"}]}], "-", 
            RowBox[{
             RowBox[{"Flatten", "[", 
              RowBox[{"Table", "[", 
               RowBox[{"s", ",", 
                RowBox[{"{", "Ng", "}"}]}], "]"}], "]"}], " ", 
             SuperscriptBox[
              RowBox[{"Po", "[", 
               RowBox[{"[", "1", "]"}], "]"}], "2"]}]}], ")"}], 
          RowBox[{"IdentityMatrix", "[", 
           RowBox[{"S", "*", "Ng"}], "]"}]}]}]}], ";", "\[IndentingNewLine]", 
       "\[IndentingNewLine]", 
       RowBox[{"IntM2", "=", 
        RowBox[{"IntM", "*", 
         RowBox[{"F", "[", 
          RowBox[{"[", "1", "]"}], "]"}]}]}], ";", "\[IndentingNewLine]", 
       RowBox[{"IntM3", "=", 
        RowBox[{"Table", "[", 
         RowBox[{
          RowBox[{"Total", "[", 
           RowBox[{"IntM2", "[", 
            RowBox[{"[", "i", "]"}], "]"}], "]"}], ",", 
          RowBox[{"{", 
           RowBox[{"i", ",", 
            RowBox[{"S", "*", "Ng"}]}], "}"}]}], "]"}]}], ";", 
       "\[IndentingNewLine]", 
       RowBox[{"IntMatrix", "=", 
        RowBox[{"Table", "[", 
         RowBox[{
          RowBox[{"Total", "[", 
           RowBox[{
            RowBox[{"Transpose", "[", 
             RowBox[{"Partition", "[", 
              RowBox[{"IntM3", ",", "S"}], "]"}], "]"}], "[", 
            RowBox[{"[", "i", "]"}], "]"}], "]"}], ",", 
          RowBox[{"{", 
           RowBox[{"i", ",", "S"}], "}"}]}], "]"}]}], ";", 
       "\[IndentingNewLine]", "\[IndentingNewLine]", 
       RowBox[{"FM", "=", 
        RowBox[{"Transpose", "[", 
         RowBox[{"Partition", "[", 
          RowBox[{
           RowBox[{"F", "[", 
            RowBox[{"[", "1", "]"}], "]"}], ",", "S"}], "]"}], "]"}]}], ";", 
       "\[IndentingNewLine]", 
       RowBox[{"MeanFitness", "=", 
        FractionBox["IntMatrix", 
         RowBox[{
          RowBox[{"Transpose", "[", "popsize", "]"}], "[", 
          RowBox[{"[", "1", "]"}], "]"}]]}], ";", "\[IndentingNewLine]", 
       RowBox[{"Replicator", "=", 
        RowBox[{"Table", "[", 
         RowBox[{
          RowBox[{
           RowBox[{
            FractionBox[
             RowBox[{"Transpose", "[", 
              RowBox[{"Partition", "[", 
               RowBox[{"IntM3", ",", "S"}], "]"}], "]"}], 
             RowBox[{
              RowBox[{"Transpose", "[", "popsize", "]"}], "[", 
              RowBox[{"[", "1", "]"}], "]"}]], "[", 
            RowBox[{"[", 
             RowBox[{"i", ",", "j"}], "]"}], "]"}], "-", 
           RowBox[{
            RowBox[{"FM", "[", 
             RowBox[{"[", 
              RowBox[{"i", ",", "j"}], "]"}], "]"}], 
            RowBox[{"MeanFitness", "[", 
             RowBox[{"[", "i", "]"}], "]"}]}]}], ",", 
          RowBox[{"{", 
           RowBox[{"i", ",", "1", ",", "S"}], "}"}], ",", 
          RowBox[{"{", 
           RowBox[{"j", ",", "1", ",", "Ng"}], "}"}]}], "]"}]}], ";", 
       "\[IndentingNewLine]", "\[IndentingNewLine]", 
       RowBox[{"Do", "[", 
        RowBox[{
         RowBox[{
          RowBox[{
           RowBox[{"f", "[", 
            RowBox[{"i", ",", "Ng"}], "]"}], "[", "t", "]"}], "=", 
          RowBox[{"1", "-", 
           RowBox[{"(", 
            RowBox[{
             RowBox[{"Total", "[", 
              RowBox[{"FM", "[", 
               RowBox[{"[", "i", "]"}], "]"}], "]"}], "-", 
             RowBox[{"Last", "[", 
              RowBox[{"FM", "[", 
               RowBox[{"[", "i", "]"}], "]"}], "]"}]}], ")"}]}]}], ",", 
         RowBox[{"{", 
          RowBox[{"i", ",", "S"}], "}"}]}], "]"}], ";", "\[IndentingNewLine]", 
       RowBox[{"Do", "[", 
        RowBox[{
         RowBox[{
          RowBox[{"Replicator", "[", 
           RowBox[{"[", "i", "]"}], "]"}], "=", 
          RowBox[{"Delete", "[", 
           RowBox[{
            RowBox[{"Replicator", "[", 
             RowBox[{"[", "i", "]"}], "]"}], ",", "Ng"}], "]"}]}], ",", 
         RowBox[{"{", 
          RowBox[{"i", ",", "S"}], "}"}]}], "]"}], ";", "\[IndentingNewLine]", 
       RowBox[{"Xbibun", "=", 
        RowBox[{"Table", "[", 
         RowBox[{
          RowBox[{
           RowBox[{
            RowBox[{"x", "[", "i", "]"}], "'"}], "[", "t", "]"}], ",", 
          RowBox[{"{", 
           RowBox[{"i", ",", "1", ",", "S"}], "}"}]}], "]"}]}], ";", 
       "\[IndentingNewLine]", 
       RowBox[{"fbibun", "=", 
        RowBox[{"Flatten", "[", 
         RowBox[{"Table", "[", 
          RowBox[{
           RowBox[{
            RowBox[{
             RowBox[{"f", "[", 
              RowBox[{"i", ",", "j"}], "]"}], "'"}], "[", "t", "]"}], ",", 
           RowBox[{"{", 
            RowBox[{"i", ",", "1", ",", "S"}], "}"}], ",", 
           RowBox[{"{", 
            RowBox[{"j", ",", "1", ",", "Ng"}], "}"}]}], "]"}], "]"}]}], ";", 
       "\[IndentingNewLine]", 
       RowBox[{"fbibun", "=", 
        RowBox[{"Partition", "[", 
         RowBox[{"fbibun", ",", "Ng"}], "]"}]}], ";", "\[IndentingNewLine]", 
       RowBox[{"Do", "[", 
        RowBox[{
         RowBox[{
          RowBox[{"fbibun", "[", 
           RowBox[{"[", "i", "]"}], "]"}], "=", 
          RowBox[{"Delete", "[", 
           RowBox[{
            RowBox[{"fbibun", "[", 
             RowBox[{"[", "i", "]"}], "]"}], ",", "Ng"}], "]"}]}], ",", 
         RowBox[{"{", 
          RowBox[{"i", ",", "S"}], "}"}]}], "]"}], ";", "\[IndentingNewLine]", 
       RowBox[{"fbibun", "=", 
        RowBox[{"Flatten", "[", "fbibun", "]"}]}], ";", "\n", 
       "\[IndentingNewLine]", 
       RowBox[{"Xeq", "=", 
        RowBox[{"Table", "[", 
         RowBox[{
          RowBox[{
           RowBox[{"Xbibun", "[", 
            RowBox[{"[", "i", "]"}], "]"}], "\[Equal]", 
           RowBox[{"IntMatrix", "[", 
            RowBox[{"[", "i", "]"}], "]"}]}], ",", 
          RowBox[{"{", 
           RowBox[{"i", ",", "1", ",", "S"}], "}"}]}], "]"}]}], ";", 
       "\[IndentingNewLine]", 
       RowBox[{"feq", "=", 
        RowBox[{"Table", "[", 
         RowBox[{
          RowBox[{
           RowBox[{"fbibun", "[", 
            RowBox[{"[", "i", "]"}], "]"}], "==", 
           RowBox[{
            RowBox[{"Flatten", "[", "Replicator", "]"}], "[", 
            RowBox[{"[", "i", "]"}], "]"}]}], ",", 
          RowBox[{"{", 
           RowBox[{"i", ",", "1", ",", 
            RowBox[{"S", "*", 
             RowBox[{"(", 
              RowBox[{"Ng", "-", "1"}], ")"}]}]}], "}"}]}], "]"}]}], ";", 
       "\n", "\[IndentingNewLine]", 
       RowBox[{"Equations", "=", 
        RowBox[{"Join", "[", 
         RowBox[{"Xeq", ",", "feq"}], "]"}]}], ";", "\[IndentingNewLine]", 
       RowBox[{"DiffEq", "=", 
        RowBox[{"Join", "[", 
         RowBox[{"Equations", ",", "initialX", ",", "InitialF"}], "]"}]}], 
       ";", "\[IndentingNewLine]", 
       RowBox[{"gener", "=", "3000"}], ";", 
       RowBox[{"(*", 
        RowBox[{"generation", " ", "time", " ", "after", " ", "disturbance"}],
         "*)"}], "\[IndentingNewLine]", 
       RowBox[{"(*", 
        RowBox[{
         RowBox[{
          RowBox[{
           RowBox[{
            RowBox[{
             RowBox[{
              RowBox[{"...", "..."}], "..."}], "Build", " ", "interaction", 
             " ", "matrix", " ", "based", " ", "on", " ", "the", " ", "same", 
             " ", "procedures", " ", "in", " ", "before", " ", "disturbance", 
             " ", 
             RowBox[{"(", "finish", ")"}]}], "..."}], "..."}], "..."}], 
         ".."}], "*)"}], "\[IndentingNewLine]", "\[IndentingNewLine]", 
       RowBox[{"s2", "=", 
        RowBox[{"NDSolve", "[", 
         RowBox[{"DiffEq", ",", "Hensu", ",", 
          RowBox[{"{", 
           RowBox[{"t", ",", "0", ",", "gener"}], "}"}], ",", 
          RowBox[{"MaxSteps", "\[Rule]", "Infinity"}], ",", 
          RowBox[{"MaxStepSize", "\[Rule]", "Infinity"}], ",", 
          RowBox[{"PrecisionGoal", "\[Rule]", "Automatic"}], ",", 
          RowBox[{
          "AccuracyGoal", "\[Rule]", "\[IndentingNewLine]", "Automatic"}], 
          ",", 
          RowBox[{"Method", "->", 
           RowBox[{"{", 
            RowBox[{"\"\<EquationSimplification\>\"", "->", "\"\<Solve\>\""}],
             "}"}]}]}], "]"}]}], ";", "\[IndentingNewLine]", 
       RowBox[{"(*", 
        RowBox[{
        "solving", " ", "differential", " ", "equations", " ", "of", " ", 
         "the", " ", "system"}], "*)"}], "\[IndentingNewLine]", 
       "\[IndentingNewLine]", 
       RowBox[{"listlast", "=", 
        RowBox[{"Flatten", "[", 
         RowBox[{"Table", "[", 
          RowBox[{
           RowBox[{"Evaluate", "[", 
            RowBox[{
             RowBox[{
              RowBox[{"Transpose", "[", "popsize", "]"}], "[", 
              RowBox[{"[", "1", "]"}], "]"}], "/.", "s2"}], "]"}], ",", 
           RowBox[{"{", 
            RowBox[{"t", ",", "gener", ",", "gener"}], "}"}]}], "]"}], 
         "]"}]}], ";", "\n", 
       RowBox[{"(*", 
        RowBox[{
        "population", " ", "sizes", " ", "after", " ", "a", " ", "long", " ", 
         "time"}], "*)"}], "\[IndentingNewLine]", 
       RowBox[{"listpersist", "=", 
        RowBox[{"{", "}"}]}], ";", "\[IndentingNewLine]", 
       RowBox[{"Do", "[", 
        RowBox[{
         RowBox[{"If", "[", 
          RowBox[{
           RowBox[{
            RowBox[{"listlast", "[", 
             RowBox[{"[", "i", "]"}], "]"}], ">", 
            SuperscriptBox["10", 
             RowBox[{"-", "5"}]]}], ",", 
           RowBox[{"AppendTo", "[", 
            RowBox[{"listpersist", ",", 
             RowBox[{"listlast", "[", 
              RowBox[{"[", "i", "]"}], "]"}]}], "]"}]}], "]"}], ",", 
         RowBox[{"{", 
          RowBox[{"i", ",", "1", ",", "S"}], "}"}]}], "]"}], ";", 
       "\[IndentingNewLine]", 
       RowBox[{"(*", 
        RowBox[{
        "checking", " ", "wether", " ", "the", " ", "species", " ", "goes", 
         " ", "extinct", " ", "or", " ", "not"}], "*)"}], 
       "\[IndentingNewLine]", "\[IndentingNewLine]", 
       RowBox[{"(*", 
        RowBox[{
        "adding", " ", "the", " ", "data", " ", "into", " ", "the", " ", 
         "list"}], "*)"}], "\[IndentingNewLine]", 
       RowBox[{"AppendTo", "[", 
        RowBox[{"listlistpersit", ",", 
         FractionBox[
          RowBox[{"Length", "[", "listpersist", "]"}], "S"]}], "]"}]}], ",", 
      RowBox[{"{", "500", "}"}]}], "]"}], ";"}], 
   "\[IndentingNewLine]"}]}]], "Input",
 CellGroupingRules->{GroupTogetherGrouping, 10000.},
 CellChangeTimes->{{3.6585364116518087`*^9, 3.658536459693468*^9}, {
   3.658536504469247*^9, 3.658536504766122*^9}, {3.658536666612805*^9, 
   3.6585367734006147`*^9}, {3.6585368368572917`*^9, 
   3.6585368515024843`*^9}, {3.6585369270601025`*^9, 3.658536943260749*^9}, {
   3.6585369733497505`*^9, 3.65853703357683*^9}, {3.658537116020262*^9, 
   3.6585371367908*^9}, {3.6585372072745547`*^9, 3.6585372074151917`*^9}, {
   3.658537244443879*^9, 3.6585372642938824`*^9}, {3.65853730747499*^9, 
   3.6585373227006006`*^9}, 3.658537660802597*^9, {3.6585377035293217`*^9, 
   3.658537730365551*^9}, {3.658537769020937*^9, 3.6585378216003237`*^9}, {
   3.658537858781357*^9, 3.6585378714262753`*^9}, 3.6585379134328127`*^9, {
   3.6585379773121004`*^9, 3.6585380900860524`*^9}, 3.6585381283912992`*^9, {
   3.658598943229515*^9, 3.658598953884548*^9}, {3.658605595540598*^9, 
   3.658605635663591*^9}, 3.658605721024641*^9, {3.658605780877142*^9, 
   3.658605781517764*^9}, {3.658605838222623*^9, 3.658605838503849*^9}, {
   3.6586061661113014`*^9, 3.658606186685521*^9}, 3.658606233234227*^9, 
   3.658606266211129*^9, {3.6586063099391675`*^9, 3.6586063102047925`*^9}, {
   3.658606380842667*^9, 3.658606401429715*^9}, {3.658606479315344*^9, 
   3.6586064796434712`*^9}, 3.658606545064646*^9, 3.6586075750134015`*^9, 
   3.658607623310438*^9, {3.658607702857133*^9, 3.6586077029352865`*^9}, {
   3.6586078272527084`*^9, 3.658607865228383*^9}, 3.658607898645027*^9, {
   3.658607935873809*^9, 3.6586079645870523`*^9}, {3.658607996111702*^9, 
   3.6586080108041625`*^9}, {3.6586080663257465`*^9, 
   3.6586080666851254`*^9}, {3.6586081163130937`*^9, 3.6586081851238356`*^9}, 
   3.717973785801366*^9, 3.7179738159675665`*^9, {3.717973990463726*^9, 
   3.717973991811759*^9}, {3.7395742056416883`*^9, 3.7395742160641966`*^9}, {
   3.7395742639814453`*^9, 3.739574264950196*^9}, {3.7395743346884556`*^9, 
   3.7395743731648607`*^9}, {3.7395744232194247`*^9, 3.7395744261108403`*^9}, 
   3.739574552231726*^9, 3.7395746661810045`*^9, {3.7395747088154554`*^9, 
   3.739574768830989*^9}, 3.739574863141653*^9, {3.7400820720409155`*^9, 
   3.740082072447191*^9}, {3.740082176809939*^9, 3.7400821896258073`*^9}, {
   3.740082731009309*^9, 3.7400827311968136`*^9}, 3.740082852594479*^9, 
   3.740084727096555*^9, {3.740441446857095*^9, 3.7404414494985647`*^9}, {
   3.740441562032075*^9, 3.740441566157688*^9}, {3.740448804260571*^9, 
   3.7404488070732965`*^9}, 3.7404488734702435`*^9, {3.7404490498582635`*^9, 
   3.740449050623901*^9}, {3.744487051884793*^9, 3.7444870615266085`*^9}, 
   3.744487738302496*^9, {3.7444881178517494`*^9, 3.7444881180861373`*^9}, {
   3.748890941892379*^9, 3.748890977150566*^9}, {3.748891079530985*^9, 
   3.748891079749732*^9}, 3.748891126527536*^9, {3.748891463592635*^9, 
   3.7488914722970057`*^9}, {3.7488922950660844`*^9, 3.748892300754408*^9}, {
   3.749322827226403*^9, 3.749322852215841*^9}, {3.749322885967701*^9, 
   3.749322887406554*^9}, {3.7493274099234366`*^9, 3.7493274103765216`*^9}, {
   3.749327689214819*^9, 3.7493276893398314`*^9}, 3.7493277315411654`*^9, 
   3.7493278494462614`*^9, 3.7493284558273125`*^9, 3.7493285136736984`*^9, {
   3.7497589570867014`*^9, 3.7497590099590564`*^9}, {3.7497592409081974`*^9, 
   3.749759282131826*^9}, {3.7497593771627855`*^9, 3.7497593784913535`*^9}, {
   3.7497594611801777`*^9, 3.7497594709946136`*^9}, {3.7497595047815046`*^9, 
   3.7497595142058897`*^9}, {3.74975980086167*^9, 3.749759814630039*^9}, {
   3.7497611124872227`*^9, 3.7497611151906233`*^9}, {3.750013278035082*^9, 
   3.7500132885548286`*^9}, {3.7500136621494904`*^9, 3.750013662378095*^9}, 
   3.750645726541144*^9, {3.751137938234677*^9, 3.7511379535187597`*^9}, 
   3.7511380101414266`*^9, {3.751138502238783*^9, 3.7511385031143246`*^9}, {
   3.751138778720216*^9, 3.751138779610875*^9}, {3.7511389720074387`*^9, 
   3.7511389729761286`*^9}, {3.7511391434840775`*^9, 
   3.7511391455938554`*^9}, {3.7511394159661202`*^9, 3.751139416813594*^9}, {
   3.771273042015534*^9, 3.7712730612293997`*^9}, {3.7712731607687035`*^9, 
   3.7712731657216673`*^9}, 3.771274774497458*^9, {3.7712758154548635`*^9, 
   3.7712758177738457`*^9}, {3.7712761620909257`*^9, 
   3.7712761637919135`*^9}, {3.7712763342898026`*^9, 
   3.7712764046438346`*^9}, {3.771287888950083*^9, 3.7712879115642242`*^9}, {
   3.7712879955074215`*^9, 3.7712879975708733`*^9}, {3.7712882154950676`*^9, 
   3.7712882157138133`*^9}, {3.7716146392772503`*^9, 3.771614651602331*^9}, {
   3.77161477449121*^9, 3.7716147962574816`*^9}, {3.771614900663657*^9, 
   3.771614927489022*^9}, {3.7716149934972196`*^9, 3.771615053023574*^9}, {
   3.7716153995362062`*^9, 3.771615443649065*^9}, {3.7716171513029237`*^9, 
   3.7716171514709263`*^9}, {3.771617695593253*^9, 3.7716177056801944`*^9}, {
   3.7716184652822366`*^9, 3.771618466235829*^9}, {3.7716189124569755`*^9, 
   3.7716189144719944`*^9}, {3.771619081940241*^9, 3.771619082859228*^9}, {
   3.7716191807633305`*^9, 3.77161918100732*^9}, {3.771619339538951*^9, 
   3.7716193409029646`*^9}, {3.7716194980686903`*^9, 
   3.7716194990606985`*^9}, {3.7716197034690924`*^9, 
   3.7716197267418633`*^9}, {3.7716232744901075`*^9, 
   3.7716232761036386`*^9}, {3.771624018784103*^9, 3.7716240281657143`*^9}, {
   3.771624300261278*^9, 3.7716243016827416`*^9}, {3.771624362804551*^9, 
   3.7716243647379684`*^9}, {3.7716289074558687`*^9, 
   3.7716289085728817`*^9}, {3.771629170383828*^9, 3.771629171258933*^9}, {
   3.771629580939291*^9, 3.7716296116736937`*^9}, {3.771629648755978*^9, 
   3.7716296496153994`*^9}, {3.7716297292397113`*^9, 
   3.7716297301997166`*^9}, {3.7716298081240635`*^9, 
   3.7716298090510707`*^9}, {3.7716299985037947`*^9, 
   3.7716300043416853`*^9}, {3.7717009557401624`*^9, 3.771700956169119*^9}, {
   3.7717042361279154`*^9, 3.771704249365402*^9}, {3.7782709156247873`*^9, 
   3.778270942355095*^9}, {3.778270975854779*^9, 3.7782709762079763`*^9}, {
   3.778271012581145*^9, 3.778271110964497*^9}, {3.7782711652879896`*^9, 
   3.778271191249204*^9}, {3.778271290713895*^9, 3.778271309508116*^9}, {
   3.7782715803387103`*^9, 3.778271659446383*^9}, {3.7782717021976347`*^9, 
   3.778271768714052*^9}, {3.7782718013124866`*^9, 3.778271828736843*^9}, 
   3.778271877839922*^9, {3.778271982496976*^9, 3.778271987296443*^9}, {
   3.778272031947296*^9, 3.778272039819234*^9}, 3.7782720964863925`*^9, {
   3.778272132155224*^9, 3.778272193088999*^9}, {3.7782722744774065`*^9, 
   3.7782723090212836`*^9}, {3.778272360640725*^9, 3.778272378697476*^9}, {
   3.7782724201797543`*^9, 3.7782724365459633`*^9}, {3.7782724784699793`*^9, 
   3.7782726098971715`*^9}, {3.7782726729251966`*^9, 3.778272766719968*^9}, 
   3.7782728949866047`*^9, {3.7782729325389276`*^9, 3.7782729585508685`*^9}, {
   3.7782730719826736`*^9, 3.778273118663905*^9}, {3.778273248603308*^9, 
   3.7782732489955983`*^9}, {3.778273304968422*^9, 3.7782733430803475`*^9}, 
   3.778273421267809*^9, 3.778273456967261*^9, {3.77827349939654*^9, 
   3.778273561111676*^9}, {3.778273629529664*^9, 3.7782736484744563`*^9}, {
   3.778273714710443*^9, 3.778273751964898*^9}, {3.7782737840420446`*^9, 
   3.77827380764435*^9}, {3.778274445535831*^9, 3.778274524486928*^9}, {
   3.7782746583642335`*^9, 3.7782747748041763`*^9}, {3.7782748624443345`*^9, 
   3.778274887713998*^9}, {3.778274951198505*^9, 3.7782750187948155`*^9}, {
   3.778275135061239*^9, 3.7782752036863966`*^9}, {3.77827523489403*^9, 
   3.7782752785279455`*^9}, {3.778275310723218*^9, 3.7782753600337777`*^9}, {
   3.7782756023784904`*^9, 3.7782756208734703`*^9}, {3.778275770945141*^9, 
   3.7782758192343817`*^9}, {3.7782759416470566`*^9, 
   3.7782759744570737`*^9}, {3.778276017613058*^9, 3.778276080128085*^9}, {
   3.7782853376406484`*^9, 3.778285364115949*^9}, {3.778285397343263*^9, 
   3.778285453557968*^9}, {3.778285493097391*^9, 3.778285526888978*^9}, {
   3.7782855624273806`*^9, 3.7782857037199736`*^9}, {3.7782857580168176`*^9, 
   3.7782858558805065`*^9}, {3.7782858891534605`*^9, 
   3.7782858914350634`*^9}, {3.7782859226124263`*^9, 
   3.7782859643221436`*^9}, {3.778286013237542*^9, 3.778286024131089*^9}, {
   3.778286089100783*^9, 3.7782861795417905`*^9}, {3.7782862239159203`*^9, 
   3.7782862244003086`*^9}, {3.7782863435237656`*^9, 3.778286502162259*^9}, {
   3.778286535700955*^9, 3.7782865627695847`*^9}, {3.778286636568702*^9, 
   3.7782866934748955`*^9}, {3.7782867315316906`*^9, 3.778286733109815*^9}, {
   3.778286767633182*^9, 3.7782869561287565`*^9}, {3.778287456283268*^9, 
   3.7782876332672815`*^9}, {3.778287664911268*^9, 3.7782877292922688`*^9}, {
   3.7782877689072657`*^9, 3.7782877690783205`*^9}, {3.7782878035323153`*^9, 
   3.7782878450542936`*^9}, {3.7782879018042693`*^9, 3.778287913634369*^9}, 
   3.7784468296785116`*^9, 3.7784469108714857`*^9, {3.778446949244479*^9, 
   3.7784469755244665`*^9}, {3.7784470195184216`*^9, 
   3.7784470979164515`*^9}, {3.7784473170350695`*^9, 
   3.7784473172490497`*^9}, {3.7785296944659557`*^9, 
   3.7785296948006134`*^9}, {3.7785297259583783`*^9, 3.77852975424555*^9}, {
   3.778529796395014*^9, 3.77852980782864*^9}}],

Cell[BoxData[
 RowBox[{
  FractionBox[
   RowBox[{"Count", "[", 
    RowBox[{"listlistpersit", ",", "1"}], "]"}], "500"], "//", "N"}]], "Input",
 CellGroupingRules->{GroupTogetherGrouping, 10000.},
 CellChangeTimes->{{3.7784470483504086`*^9, 3.7784470504474096`*^9}, {
   3.7784471208764143`*^9, 3.7784471215544195`*^9}, 3.77852975424555*^9, {
   3.778529796395014*^9, 3.77852980782864*^9}}]
}, Closed]],

Cell[CellGroupData[{

Cell[BoxData[
 RowBox[{"(*", 
  RowBox[{
  "Case", " ", "without", " ", "variation", " ", "of", " ", 
   "\"\<\[Alpha]\>\""}], "*)"}]], "Input",
 CellGroupingRules->{GroupTogetherGrouping, 10001.},
 CellChangeTimes->{{3.778447131280446*^9, 3.778447170285411*^9}, {
  3.7785297707480564`*^9, 3.778529816003744*^9}}],

Cell[BoxData[
 RowBox[{
  RowBox[{"(*", 
   RowBox[{"Assin", " ", "community", " ", "complexity"}], "*)"}], 
  "\[IndentingNewLine]", 
  RowBox[{
   RowBox[{
    RowBox[{"S", "=", "20"}], ";"}], 
   RowBox[{"(*", 
    RowBox[{
    "S", " ", "is", " ", "species", " ", "richness", " ", "Ns", " ", "in", 
     " ", "the", " ", "text"}], "*)"}], "\[IndentingNewLine]", 
   RowBox[{
    RowBox[{"P", "=", "0.2"}], ";"}], 
   RowBox[{"(*", 
    RowBox[{
    "P", " ", "is", " ", "connectance", " ", "C", " ", "in", " ", "the", " ", 
     "text"}], "*)"}], "\[IndentingNewLine]", 
   RowBox[{
    RowBox[{"Ng", "=", "2"}], ";"}], 
   RowBox[{"(*", 
    RowBox[{"genotype", " ", "number", " ", 
     RowBox[{"(", 
      RowBox[{
       RowBox[{"Ng", "=", "1"}], ",", "2", ",", "3", ",", "4", ",", 
       RowBox[{
       "5", " ", "were", " ", "tested", " ", "in", " ", "the", " ", 
        "text"}]}], ")"}]}], "*)"}], "\[IndentingNewLine]", 
   "\[IndentingNewLine]", "\[IndentingNewLine]", 
   RowBox[{
    RowBox[{"listlistpersit", "=", 
     RowBox[{"{", "}"}]}], ";"}], "\[IndentingNewLine]", 
   "\[IndentingNewLine]", 
   RowBox[{
    RowBox[{"Do", "[", "\[IndentingNewLine]", "\[IndentingNewLine]", 
     StyleBox[
      RowBox[{"(*", 
       RowBox[{
       "Assign", " ", "parameter", " ", "setting", " ", "before", " ", 
        "disturbance"}], "*)"}],
      FontColor->RGBColor[1, 0, 0]], "\[IndentingNewLine]", 
     RowBox[{
      RowBox[{
       RowBox[{"r", "=", " ", 
        RowBox[{"2", 
         RowBox[{"RandomReal", "[", 
          RowBox[{
           RowBox[{"{", 
            RowBox[{"0", ",", "1"}], "}"}], ",", 
           RowBox[{"Ng", "*", "S"}]}], "]"}]}]}], ";", 
       RowBox[{"(*", 
        RowBox[{"growth", " ", "rates"}], "*)"}], "\[IndentingNewLine]", 
       RowBox[{"s", "=", 
        RowBox[{"RandomReal", "[", 
         RowBox[{
          RowBox[{"{", 
           RowBox[{"1", ",", "1"}], "}"}], ",", "S"}], "]"}]}], ";", 
       RowBox[{"(*", 
        RowBox[{"self", " ", "regulation"}], "*)"}], "\[IndentingNewLine]", 
       RowBox[{"a", "=", 
        RowBox[{"0.01", " ", 
         RowBox[{"RandomReal", "[", 
          RowBox[{
           RowBox[{"{", 
            RowBox[{"0", ",", "1"}], "}"}], ",", 
           RowBox[{"{", 
            RowBox[{
             RowBox[{"Ng", "*", "S"}], ",", 
             RowBox[{"Ng", "*", "S"}]}], "}"}]}], "]"}]}]}], ";", 
       RowBox[{"(*", 
        RowBox[{"consumption", " ", "rates"}], "*)"}], "\[IndentingNewLine]", 
       RowBox[{"g", "=", " ", 
        RowBox[{"RandomReal", "[", 
         RowBox[{
          RowBox[{"{", 
           RowBox[{"0.2", ",", "0.2"}], "}"}], ",", 
          RowBox[{"{", 
           RowBox[{
            RowBox[{"Ng", "*", "S"}], ",", 
            RowBox[{"Ng", "*", "S"}]}], "}"}]}], "]"}]}], ";", 
       RowBox[{"(*", 
        RowBox[{"conversion", " ", "effeciencies"}], "*)"}], 
       "\[IndentingNewLine]", "\[IndentingNewLine]", "\[IndentingNewLine]", 
       RowBox[{"(*", 
        RowBox[{
         RowBox[{
          RowBox[{
           RowBox[{
            RowBox[{
             RowBox[{
              RowBox[{
               RowBox[{
                RowBox[{
                 RowBox[{
                  RowBox[{"...", "..."}], "..."}], "..."}], "..."}], "Build", 
               " ", "interaction", " ", "matrix", " ", 
               RowBox[{"(", "start", ")"}]}], "..."}], "..."}], "..."}], 
           "..."}], "..."}], ".."}], "*)"}], "\[IndentingNewLine]", 
       RowBox[{"NumPred", "=", 
        RowBox[{"Round", "[", "S", "]"}]}], ";", 
       RowBox[{"(*", 
        RowBox[{"number", " ", "of", " ", "predators"}], "*)"}], 
       "\[IndentingNewLine]", 
       RowBox[{"PreyLinkNum", "=", 
        RowBox[{"Round", "[", 
         RowBox[{"0.5", "*", "NumPred", " ", 
          RowBox[{"(", 
           RowBox[{"NumPred", "-", "1"}], ")"}], "*", "P", "*", 
          FractionBox["1", "2"]}], "]"}]}], ";", 
       RowBox[{"(*", 
        RowBox[{
        "number", " ", "of", " ", "interaction", " ", "link", " ", "of", " ", 
         "prey"}], "*)"}], "\[IndentingNewLine]", 
       RowBox[{"PredLinkNum", "=", "PreyLinkNum"}], ";", 
       RowBox[{"(*", 
        RowBox[{
        "number", " ", "of", " ", "interaction", " ", "link", " ", "of", " ", 
         "predator"}], "*)"}], "\[IndentingNewLine]", "\[IndentingNewLine]", 
       RowBox[{"ToSample", "=", 
        RowBox[{"Flatten", "[", 
         RowBox[{"{", 
          RowBox[{
           RowBox[{"Table", "[", 
            RowBox[{
             RowBox[{"-", "1"}], ",", 
             RowBox[{"{", "PreyLinkNum", "}"}]}], "]"}], ",", 
           RowBox[{"Table", "[", 
            RowBox[{"1", ",", 
             RowBox[{"{", "PredLinkNum", "}"}]}], "]"}], ",", 
           RowBox[{"Table", "[", 
            RowBox[{"0", ",", 
             RowBox[{"{", 
              RowBox[{
               RowBox[{"Round", "[", 
                RowBox[{"0.5", "*", "NumPred", " ", 
                 RowBox[{"(", 
                  RowBox[{"NumPred", "-", "1"}], ")"}]}], "]"}], "-", 
               "PreyLinkNum", "-", "PredLinkNum"}], "}"}]}], "]"}]}], "}"}], 
         "]"}]}], ";", "\[IndentingNewLine]", 
       RowBox[{"Samplelist", "=", 
        RowBox[{"RandomSample", "[", "ToSample", "]"}]}], ";", 
       RowBox[{"(*", 
        RowBox[{
        "randomly", " ", "making", " ", "the", " ", "list", " ", "with", " ", 
         "interaction", " ", "signs", 
         RowBox[{"(", 
          RowBox[{
           RowBox[{"-", "1"}], ",", 
           RowBox[{
            RowBox[{"+", "1"}], " ", "or", " ", "0"}]}], ")"}]}], "*)"}], 
       "\[IndentingNewLine]", "\[IndentingNewLine]", 
       RowBox[{"zerolist", "=", 
        RowBox[{"{", "}"}]}], ";", "\[IndentingNewLine]", 
       RowBox[{"Do", "[", "\[IndentingNewLine]", 
        RowBox[{
         RowBox[{"AppendTo", "[", 
          RowBox[{"zerolist", ",", 
           RowBox[{"Table", "[", 
            RowBox[{"0", ",", 
             RowBox[{"{", "x", "}"}]}], "]"}]}], "]"}], ",", 
         RowBox[{"{", 
          RowBox[{"x", ",", "1", ",", "S"}], "}"}]}], "]"}], ";", 
       "\[IndentingNewLine]", 
       RowBox[{"kugiri", "=", 
        RowBox[{"Table", "[", 
         RowBox[{
          RowBox[{"NumPred", "-", "i"}], ",", 
          RowBox[{"{", 
           RowBox[{"i", ",", "0", ",", 
            RowBox[{"NumPred", "-", "2"}]}], "}"}]}], "]"}]}], ";", 
       "\[IndentingNewLine]", 
       RowBox[{"Sonyu", "=", 
        RowBox[{"Reverse", "[", 
         RowBox[{"Table", "[", 
          RowBox[{
           RowBox[{
            RowBox[{"Sum", "[", 
             RowBox[{
              RowBox[{"kugiri", "[", 
               RowBox[{"[", "i", "]"}], "]"}], ",", 
              RowBox[{"{", 
               RowBox[{"i", ",", 
                RowBox[{"NumPred", "-", "j"}]}], "}"}]}], "]"}], "+", "1"}], 
           ",", 
           RowBox[{"{", 
            RowBox[{"j", ",", "1", ",", "NumPred"}], "}"}]}], "]"}], "]"}]}], 
       ";", "\[IndentingNewLine]", 
       RowBox[{"Do", "[", 
        RowBox[{
         RowBox[{"Samplelist", "=", 
          RowBox[{"Insert", "[", 
           RowBox[{"Samplelist", ",", 
            RowBox[{"zerolist", "[", 
             RowBox[{"[", "i", "]"}], "]"}], ",", 
            RowBox[{"Sonyu", "[", 
             RowBox[{"[", "i", "]"}], "]"}]}], "]"}]}], ",", 
         RowBox[{"{", 
          RowBox[{"i", ",", "1", ",", "NumPred"}], "}"}]}], "]"}], ";", 
       "\[IndentingNewLine]", 
       RowBox[{"(*", 
        RowBox[{
         RowBox[{
         "by", " ", "inserting", " ", "the", " ", "zero", " ", "lists", " ", 
          "into", " ", "the", " ", "list", " ", "of", " ", "interactin", " ", 
          "sings"}], ",", " ", 
         RowBox[{
         "make", " ", "the", " ", "upper", " ", "triangular", " ", "matrix", 
          " ", "with", " ", "interaction", " ", "signs"}]}], "*)"}], 
       "\[IndentingNewLine]", "\[IndentingNewLine]", 
       RowBox[{"Samplelist", "=", 
        RowBox[{"Partition", "[", 
         RowBox[{
          RowBox[{"Flatten", "[", "Samplelist", "]"}], ",", "NumPred"}], 
         "]"}]}], ";", "\[IndentingNewLine]", 
       RowBox[{"M", "=", 
        RowBox[{"-", 
         RowBox[{"Transpose", "[", "Samplelist", "]"}]}]}], ";", 
       "\[IndentingNewLine]", 
       RowBox[{"M", "=", 
        RowBox[{"Samplelist", "+", "M"}]}], ";", 
       RowBox[{"(*", 
        RowBox[{
        "completion", " ", "of", " ", "interaction", " ", "matrix", " ", 
         "with", " ", "only", " ", "signs"}], "*)"}], "\[IndentingNewLine]", 
       "\[IndentingNewLine]", 
       RowBox[{"Mup", "=", 
        RowBox[{"-", 
         RowBox[{"Transpose", "[", 
          RowBox[{"Flatten", "[", 
           RowBox[{
            RowBox[{"Table", "[", 
             RowBox[{"M", ",", 
              RowBox[{"{", "Ng", "}"}]}], "]"}], ",", "1"}], "]"}], "]"}]}]}],
        ";", "\[IndentingNewLine]", 
       RowBox[{"Mall", "=", 
        RowBox[{"-", 
         RowBox[{"Transpose", "[", 
          RowBox[{"Flatten", "[", 
           RowBox[{
            RowBox[{"Table", "[", 
             RowBox[{"Mup", ",", 
              RowBox[{"{", "Ng", "}"}]}], "]"}], ",", "1"}], "]"}], "]"}]}]}],
        ";", 
       RowBox[{"(*", 
        RowBox[{
        "interaction", " ", "sign", " ", "matrix", " ", "for", " ", 
         "multiple", " ", "genotypes"}], "*)"}], "\[IndentingNewLine]", 
       "\[IndentingNewLine]", 
       RowBox[{"Pred", "=", 
        RowBox[{"ReplacePart", "[", 
         RowBox[{"Mall", ",", 
          RowBox[{"{", 
           RowBox[{
            RowBox[{"Position", "[", 
             RowBox[{"Mall", ",", 
              RowBox[{"-", "1"}]}], "]"}], "\[Rule]", "0"}], "}"}]}], "]"}]}],
        ";", "\[IndentingNewLine]", 
       RowBox[{"Prey", "=", 
        RowBox[{"ReplacePart", "[", 
         RowBox[{"Mall", ",", 
          RowBox[{"{", 
           RowBox[{
            RowBox[{"Position", "[", 
             RowBox[{"Mall", ",", "1"}], "]"}], "\[Rule]", "0"}], "}"}]}], 
         "]"}]}], ";", "\[IndentingNewLine]", "\[IndentingNewLine]", 
       RowBox[{"Predbirth", "=", 
        RowBox[{
         RowBox[{"Pred", "*", "g"}], "+", "Prey"}]}], ";", 
       RowBox[{"(*", 
        RowBox[{"interaction", " ", "matrix", " ", "with", " ", "only", " ", 
         RowBox[{"predators", "'"}], " ", "convergion", " ", "effeciencies"}],
         "*)"}], 
       RowBox[{"Preyencounter", "=", 
        RowBox[{
         RowBox[{"Pred", "*", "a"}], "+", 
         RowBox[{"Transpose", "[", 
          RowBox[{"Pred", "*", "a"}], "]"}]}]}], ";", 
       RowBox[{"(*", 
        RowBox[{
        "interaction", " ", "matrix", " ", "with", " ", "only", " ", "prey", 
         " ", "consumption", " ", "rates"}], "*)"}], "\n", 
       "\[IndentingNewLine]", 
       RowBox[{"popsize", "=", 
        RowBox[{"Table", "[", 
         RowBox[{
          RowBox[{"Table", "[", 
           RowBox[{
            RowBox[{
             RowBox[{"x", "[", "i", "]"}], "[", "t", "]"}], ",", 
            RowBox[{"{", 
             RowBox[{"i", ",", "S"}], "}"}]}], "]"}], ",", 
          RowBox[{"{", 
           RowBox[{"Ng", "*", "S"}], "}"}]}], "]"}]}], ";", 
       "\[IndentingNewLine]", 
       RowBox[{"popsize", "=", 
        RowBox[{"Flatten", "[", 
         RowBox[{"Transpose", "[", "popsize", "]"}], "]"}]}], ";", 
       "\[IndentingNewLine]", 
       RowBox[{"popsize", "=", 
        RowBox[{"Partition", "[", 
         RowBox[{"popsize", ",", " ", 
          RowBox[{"Ng", "*", "S"}]}], "]"}]}], ";", 
       RowBox[{"(*", 
        RowBox[{
        "making", " ", "the", " ", "varaiable", " ", "of", " ", "population", 
         " ", "sizes", " ", "of", " ", "each", " ", "species"}], "*)"}], 
       "\[IndentingNewLine]", "\[IndentingNewLine]", 
       RowBox[{"F", "=", 
        RowBox[{"Partition", "[", 
         RowBox[{
          RowBox[{"Flatten", "[", 
           RowBox[{"Table", "[", 
            RowBox[{
             RowBox[{"Transpose", "[", 
              RowBox[{"Table", "[", 
               RowBox[{
                RowBox[{
                 RowBox[{"f", "[", 
                  RowBox[{"i", ",", " ", "j"}], "]"}], "[", "t", "]"}], ",", 
                " ", 
                RowBox[{"{", 
                 RowBox[{"i", ",", " ", "S"}], "}"}], ",", " ", 
                RowBox[{"{", 
                 RowBox[{"j", ",", " ", "Ng"}], "}"}]}], "]"}], "]"}], ",", 
             RowBox[{"{", 
              RowBox[{"Ng", "*", "S"}], "}"}]}], "]"}], "]"}], ",", 
          RowBox[{"{", 
           RowBox[{"Ng", "*", "S"}], "}"}]}], "]"}]}], ";", 
       RowBox[{"(*", 
        RowBox[{
        "making", " ", "the", " ", "varaiable", " ", "of", " ", "frequencies",
          " ", "of", " ", "each", " ", "genotype"}], "*)"}], 
       RowBox[{"Po", "=", 
        RowBox[{"Partition", "[", 
         RowBox[{
          RowBox[{"Flatten", "[", 
           RowBox[{"Transpose", "[", "popsize", "]"}], "]"}], ",", 
          RowBox[{"{", 
           RowBox[{"Ng", "*", "S"}], "}"}]}], "]"}]}], ";", 
       "\[IndentingNewLine]", 
       RowBox[{"Po", "=", 
        RowBox[{"Flatten", "[", 
         RowBox[{
          RowBox[{"Table", "[", 
           RowBox[{"Po", ",", 
            RowBox[{"{", "Ng", "}"}]}], "]"}], ",", "1"}], "]"}]}], ";", 
       "\[IndentingNewLine]", 
       RowBox[{"IntM", "=", 
        RowBox[{"F", "*", "Preyencounter", "*", "Predbirth", "*", "Po", "*", 
         RowBox[{"Po", "[", 
          RowBox[{"[", "1", "]"}], "]"}]}]}], ";", 
       RowBox[{"(*", 
        RowBox[{
        "interaction", " ", "matrix", " ", "without", " ", "diagonal", " ", 
         "element"}], "*)"}], 
       RowBox[{"IntM", "=", 
        RowBox[{"IntM", "+", 
         RowBox[{
          RowBox[{"(", 
           RowBox[{
            RowBox[{"r", " ", 
             RowBox[{"Po", "[", 
              RowBox[{"[", "1", "]"}], "]"}]}], "-", 
            RowBox[{
             RowBox[{"Flatten", "[", 
              RowBox[{"Table", "[", 
               RowBox[{"s", ",", 
                RowBox[{"{", "Ng", "}"}]}], "]"}], "]"}], " ", 
             SuperscriptBox[
              RowBox[{"Po", "[", 
               RowBox[{"[", "1", "]"}], "]"}], "2"]}]}], ")"}], 
          RowBox[{"IdentityMatrix", "[", 
           RowBox[{"S", "*", "Ng"}], "]"}]}]}]}], ";", 
       RowBox[{"(*", 
        RowBox[{
        "interaction", " ", "matrix", " ", "with", " ", "diagonal", " ", 
         "element"}], "*)"}], "\[IndentingNewLine]", "\[IndentingNewLine]", 
       RowBox[{"IntM2", "=", 
        RowBox[{"IntM", "*", 
         RowBox[{"F", "[", 
          RowBox[{"[", "1", "]"}], "]"}]}]}], ";", "\[IndentingNewLine]", 
       RowBox[{"IntM3", "=", 
        RowBox[{"Table", "[", 
         RowBox[{
          RowBox[{"Total", "[", 
           RowBox[{"IntM2", "[", 
            RowBox[{"[", "i", "]"}], "]"}], "]"}], ",", 
          RowBox[{"{", 
           RowBox[{"i", ",", 
            RowBox[{"S", "*", "Ng"}]}], "}"}]}], "]"}]}], ";", 
       "\[IndentingNewLine]", 
       RowBox[{"IntMatrix", "=", 
        RowBox[{"Table", "[", 
         RowBox[{
          RowBox[{"Total", "[", 
           RowBox[{
            RowBox[{"Transpose", "[", 
             RowBox[{"Partition", "[", 
              RowBox[{"IntM3", ",", "S"}], "]"}], "]"}], "[", 
            RowBox[{"[", "i", "]"}], "]"}], "]"}], ",", 
          RowBox[{"{", 
           RowBox[{"i", ",", "S"}], "}"}]}], "]"}]}], ";", 
       RowBox[{"(*", 
        RowBox[{"interaction", " ", "matrix", " ", "is", " ", "completed"}], 
        "*)"}], "\[IndentingNewLine]", 
       RowBox[{"(*", 
        RowBox[{
         RowBox[{
          RowBox[{
           RowBox[{
            RowBox[{
             RowBox[{
              RowBox[{
               RowBox[{
                RowBox[{
                 RowBox[{
                  RowBox[{"...", "..."}], "..."}], "..."}], "..."}], "Build", 
               " ", "interaction", " ", "matrix", " ", 
               RowBox[{"(", "finish", ")"}]}], "..."}], "..."}], "..."}], 
           "..."}], "..."}], ".."}], "*)"}], "\[IndentingNewLine]", 
       "\[IndentingNewLine]", 
       RowBox[{"(*", 
        RowBox[{
         RowBox[{
          RowBox[{
           RowBox[{
            RowBox[{
             RowBox[{
              RowBox[{
               RowBox[{
                RowBox[{
                 RowBox[{
                  RowBox[{"...", "..."}], "..."}], "..."}], "..."}], "Build", 
               " ", "the", " ", "right", " ", "hand", " ", "side", " ", "of", 
               " ", "Replicator", " ", "equation", " ", 
               RowBox[{"(", "start", ")"}]}], "..."}], "..."}], "..."}], 
           "..."}], "..."}], ".."}], "*)"}], "\[IndentingNewLine]", 
       RowBox[{"FM", "=", 
        RowBox[{"Transpose", "[", 
         RowBox[{"Partition", "[", 
          RowBox[{
           RowBox[{"F", "[", 
            RowBox[{"[", "1", "]"}], "]"}], ",", "S"}], "]"}], "]"}]}], ";", 
       "\[IndentingNewLine]", 
       RowBox[{"MeanFitness", "=", 
        FractionBox["IntMatrix", 
         RowBox[{
          RowBox[{"Transpose", "[", "popsize", "]"}], "[", 
          RowBox[{"[", "1", "]"}], "]"}]]}], ";", 
       RowBox[{"(*", 
        RowBox[{
        "mean", " ", "fitness", " ", "of", " ", "each", " ", "species"}], 
        "*)"}], "\[IndentingNewLine]", "\[IndentingNewLine]", 
       RowBox[{"Replicator", "=", 
        RowBox[{"Table", "[", 
         RowBox[{
          RowBox[{
           RowBox[{
            FractionBox[
             RowBox[{"Transpose", "[", 
              RowBox[{"Partition", "[", 
               RowBox[{"IntM3", ",", "S"}], "]"}], "]"}], 
             RowBox[{
              RowBox[{"Transpose", "[", "popsize", "]"}], "[", 
              RowBox[{"[", "1", "]"}], "]"}]], "[", 
            RowBox[{"[", 
             RowBox[{"i", ",", "j"}], "]"}], "]"}], "-", 
           RowBox[{
            RowBox[{"FM", "[", 
             RowBox[{"[", 
              RowBox[{"i", ",", "j"}], "]"}], "]"}], 
            RowBox[{"MeanFitness", "[", 
             RowBox[{"[", "i", "]"}], "]"}]}]}], ",", 
          RowBox[{"{", 
           RowBox[{"i", ",", "1", ",", "S"}], "}"}], ",", 
          RowBox[{"{", 
           RowBox[{"j", ",", "1", ",", "Ng"}], "}"}]}], "]"}]}], ";", 
       "\[IndentingNewLine]", "\[IndentingNewLine]", 
       RowBox[{"Do", "[", 
        RowBox[{
         RowBox[{
          RowBox[{
           RowBox[{"f", "[", 
            RowBox[{"i", ",", "Ng"}], "]"}], "[", "t", "]"}], "=", 
          RowBox[{"1", "-", 
           RowBox[{"(", 
            RowBox[{
             RowBox[{"Total", "[", 
              RowBox[{"FM", "[", 
               RowBox[{"[", "i", "]"}], "]"}], "]"}], "-", 
             RowBox[{"Last", "[", 
              RowBox[{"FM", "[", 
               RowBox[{"[", "i", "]"}], "]"}], "]"}]}], ")"}]}]}], ",", 
         RowBox[{"{", 
          RowBox[{"i", ",", "S"}], "}"}]}], "]"}], ";", 
       RowBox[{"(*", 
        RowBox[{
        "defining", " ", "the", " ", "variable", " ", "of", " ", "frequency", 
         " ", "of", " ", "genotype"}], "*)"}], 
       RowBox[{"Do", "[", 
        RowBox[{
         RowBox[{
          RowBox[{"Replicator", "[", 
           RowBox[{"[", "i", "]"}], "]"}], "=", 
          RowBox[{"Delete", "[", 
           RowBox[{
            RowBox[{"Replicator", "[", 
             RowBox[{"[", "i", "]"}], "]"}], ",", "Ng"}], "]"}]}], ",", 
         RowBox[{"{", 
          RowBox[{"i", ",", "S"}], "}"}]}], "]"}], ";", 
       RowBox[{"(*", 
        RowBox[{
        "for", " ", "making", " ", "the", " ", "total", " ", "of", " ", 
         "genotype", " ", "frequency", " ", "\"\<1\>\""}], "*)"}], 
       "\[IndentingNewLine]", 
       RowBox[{"(*", 
        RowBox[{
         RowBox[{
          RowBox[{
           RowBox[{
            RowBox[{
             RowBox[{
              RowBox[{
               RowBox[{
                RowBox[{
                 RowBox[{
                  RowBox[{"...", "..."}], "..."}], "..."}], "..."}], "Build", 
               " ", "the", " ", "right", " ", "hand", " ", "side", " ", "of", 
               " ", "Replicator", " ", "equation", " ", 
               RowBox[{"(", "finish", ")"}]}], "..."}], "..."}], "..."}], 
           "..."}], "..."}], ".."}], "*)"}], "\[IndentingNewLine]", 
       "\[IndentingNewLine]", 
       RowBox[{"(*", 
        RowBox[{
         RowBox[{
          RowBox[{
           RowBox[{
            RowBox[{
             RowBox[{
              RowBox[{"...", "..."}], "..."}], ".", "Build"}], " ", "the", 
            " ", "differential", " ", "equations", " ", "of", " ", 
            "population", " ", "sizes", " ", "and", " ", "genotype", " ", 
            "frequencies", " ", 
            RowBox[{"(", "start", ")"}]}], "..."}], "..."}], ".."}], "*)"}], 
       "\[IndentingNewLine]", 
       RowBox[{"Xbibun", "=", 
        RowBox[{"Table", "[", 
         RowBox[{
          RowBox[{
           RowBox[{
            RowBox[{"x", "[", "i", "]"}], "'"}], "[", "t", "]"}], ",", 
          RowBox[{"{", 
           RowBox[{"i", ",", "1", ",", "S"}], "}"}]}], "]"}]}], ";", 
       RowBox[{"(*", 
        RowBox[{
        "left", " ", "hand", " ", "side", " ", "of", " ", "differential", " ",
          "equations", " ", "of", " ", "population", " ", "dynamics"}], 
        "*)"}], "\[IndentingNewLine]", 
       RowBox[{"fbibun", "=", 
        RowBox[{"Flatten", "[", 
         RowBox[{"Table", "[", 
          RowBox[{
           RowBox[{
            RowBox[{
             RowBox[{"f", "[", 
              RowBox[{"i", ",", "j"}], "]"}], "'"}], "[", "t", "]"}], ",", 
           RowBox[{"{", 
            RowBox[{"i", ",", "1", ",", "S"}], "}"}], ",", 
           RowBox[{"{", 
            RowBox[{"j", ",", "1", ",", "Ng"}], "}"}]}], "]"}], "]"}]}], ";", 
       RowBox[{"(*", 
        RowBox[{
        "left", " ", "hand", " ", "side", " ", "of", " ", "differential", " ",
          "equations", " ", "of", " ", "genotype", " ", "dynamics"}], "*)"}], 
       "\n", "\[IndentingNewLine]", 
       RowBox[{"fbibun", "=", 
        RowBox[{"Partition", "[", 
         RowBox[{"fbibun", ",", "Ng"}], "]"}]}], ";", "\[IndentingNewLine]", 
       RowBox[{"Do", "[", 
        RowBox[{
         RowBox[{
          RowBox[{"fbibun", "[", 
           RowBox[{"[", "i", "]"}], "]"}], "=", 
          RowBox[{"Delete", "[", 
           RowBox[{
            RowBox[{"fbibun", "[", 
             RowBox[{"[", "i", "]"}], "]"}], ",", "Ng"}], "]"}]}], ",", 
         RowBox[{"{", 
          RowBox[{"i", ",", "S"}], "}"}]}], "]"}], ";", "\[IndentingNewLine]", 
       RowBox[{"fbibun", "=", 
        RowBox[{"Flatten", "[", "fbibun", "]"}]}], ";", "\[IndentingNewLine]",
        "\[IndentingNewLine]", 
       RowBox[{"Xeq", "=", 
        RowBox[{"Table", "[", 
         RowBox[{
          RowBox[{
           RowBox[{"Xbibun", "[", 
            RowBox[{"[", "i", "]"}], "]"}], "\[Equal]", 
           RowBox[{"IntMatrix", "[", 
            RowBox[{"[", "i", "]"}], "]"}]}], ",", 
          RowBox[{"{", 
           RowBox[{"i", ",", "1", ",", "S"}], "}"}]}], "]"}]}], ";", 
       RowBox[{"(*", " ", 
        RowBox[{
        "differential", " ", "equations", " ", "of", " ", "population", " ", 
         "dynamics"}], "*)"}], 
       RowBox[{"feq", "=", 
        RowBox[{"Table", "[", 
         RowBox[{
          RowBox[{
           RowBox[{"fbibun", "[", 
            RowBox[{"[", "i", "]"}], "]"}], "==", 
           RowBox[{
            RowBox[{"Flatten", "[", "Replicator", "]"}], "[", 
            RowBox[{"[", "i", "]"}], "]"}]}], ",", 
          RowBox[{"{", 
           RowBox[{"i", ",", "1", ",", 
            RowBox[{"S", "*", 
             RowBox[{"(", 
              RowBox[{"Ng", "-", "1"}], ")"}]}]}], "}"}]}], "]"}]}], ";", 
       RowBox[{"(*", " ", 
        RowBox[{
        "differential", " ", "equations", " ", "of", " ", "genotype", " ", 
         "dynamics"}], "*)"}], "\[IndentingNewLine]", "\[IndentingNewLine]", 
       RowBox[{"Equations", "=", 
        RowBox[{"Join", "[", 
         RowBox[{"Xeq", ",", "feq"}], "]"}]}], ";", 
       RowBox[{"(*", 
        RowBox[{
        "differential", " ", "equations", " ", "of", " ", "the", " ", 
         "system"}], "*)"}], "\[IndentingNewLine]", "\[IndentingNewLine]", 
       RowBox[{"initialx", "=", " ", 
        RowBox[{"RandomReal", "[", 
         RowBox[{
          RowBox[{"{", 
           RowBox[{"0.1", ",", "1"}], "}"}], ",", "S"}], "]"}]}], ";", 
       "\[IndentingNewLine]", 
       RowBox[{"initialX", "=", 
        RowBox[{"Table", "[", 
         RowBox[{
          RowBox[{
           RowBox[{
            RowBox[{"x", "[", "i", "]"}], "[", "0", "]"}], "\[Equal]", 
           RowBox[{"initialx", "[", 
            RowBox[{"[", "i", "]"}], "]"}]}], ",", 
          RowBox[{"{", 
           RowBox[{"i", ",", "1", ",", "S"}], "}"}]}], "]"}]}], ";", 
       RowBox[{"(*", 
        RowBox[{
        "initial", " ", "population", " ", "sizes", " ", "of", " ", "each", 
         " ", "species"}], "*)"}], "\[IndentingNewLine]", 
       "\[IndentingNewLine]", 
       RowBox[{"Initialf", "=", 
        RowBox[{"Partition", "[", 
         RowBox[{
          RowBox[{"RandomReal", "[", 
           RowBox[{
            RowBox[{"{", 
             RowBox[{"0", ",", "1"}], "}"}], ",", 
            RowBox[{"S", "*", "Ng"}]}], "]"}], ",", 
          RowBox[{"{", "Ng", "}"}]}], "]"}]}], ";", "\[IndentingNewLine]", 
       RowBox[{"Initialf", "=", 
        RowBox[{"Flatten", "[", 
         FractionBox["Initialf", 
          RowBox[{"Table", "[", 
           RowBox[{
            RowBox[{"Total", "[", 
             RowBox[{"Initialf", "[", 
              RowBox[{"[", "i", "]"}], "]"}], "]"}], ",", 
            RowBox[{"{", 
             RowBox[{"i", ",", "1", ",", "S"}], "}"}]}], "]"}]], "]"}]}], ";",
        "\[IndentingNewLine]", 
       RowBox[{"InitialF", "=", 
        RowBox[{"Table", "[", 
         RowBox[{
          RowBox[{
           RowBox[{
            RowBox[{"Flatten", "[", 
             RowBox[{"Table", "[", 
              RowBox[{
               RowBox[{
                RowBox[{"f", "[", 
                 RowBox[{"i", ",", "j"}], "]"}], "[", "0", "]"}], ",", 
               RowBox[{"{", 
                RowBox[{"i", ",", "1", ",", "S"}], "}"}], ",", 
               RowBox[{"{", 
                RowBox[{"j", ",", "1", ",", "Ng"}], "}"}]}], "]"}], "]"}], 
            "[", 
            RowBox[{"[", "i", "]"}], "]"}], "==", 
           RowBox[{"Initialf", "[", 
            RowBox[{"[", "i", "]"}], "]"}]}], ",", 
          RowBox[{"{", 
           RowBox[{"i", ",", "1", ",", 
            RowBox[{"S", "*", "Ng"}]}], "}"}]}], "]"}]}], ";", 
       RowBox[{"InitialF", "=", 
        RowBox[{"Partition", "[", 
         RowBox[{"InitialF", ",", "Ng"}], "]"}]}], ";", "\[IndentingNewLine]", 
       RowBox[{"Do", "[", 
        RowBox[{
         RowBox[{
          RowBox[{"InitialF", "[", 
           RowBox[{"[", "i", "]"}], "]"}], "=", 
          RowBox[{"Delete", "[", 
           RowBox[{
            RowBox[{"InitialF", "[", 
             RowBox[{"[", "i", "]"}], "]"}], ",", "Ng"}], "]"}]}], ",", 
         RowBox[{"{", 
          RowBox[{"i", ",", "S"}], "}"}]}], "]"}], ";", "\[IndentingNewLine]", 
       RowBox[{"InitialF", "=", 
        RowBox[{"Flatten", "[", "InitialF", "]"}]}], ";", 
       RowBox[{"(*", 
        RowBox[{
        "initial", " ", "proportion", " ", "of", " ", "each", " ", 
         "genotype"}], "*)"}], "\n", "\[IndentingNewLine]", 
       RowBox[{"DiffEq", "=", 
        RowBox[{"Join", "[", 
         RowBox[{"Equations", ",", "initialX", ",", "InitialF"}], "]"}]}], 
       ";", 
       RowBox[{"(*", 
        RowBox[{
        "a", " ", "part", " ", "of", " ", "differential", " ", "equations", 
         " ", "for", " ", "NDSolve"}], "*)"}], "\[IndentingNewLine]", 
       RowBox[{"fhensu", "=", 
        RowBox[{"Partition", "[", 
         RowBox[{
          RowBox[{"Flatten", "[", 
           RowBox[{"Table", "[", 
            RowBox[{
             RowBox[{"f", "[", 
              RowBox[{"i", ",", "j"}], "]"}], ",", 
             RowBox[{"{", 
              RowBox[{"i", ",", "1", ",", "S"}], "}"}], ",", 
             RowBox[{"{", 
              RowBox[{"j", ",", "1", ",", "Ng"}], "}"}]}], "]"}], "]"}], ",", 
          "Ng"}], "]"}]}], ";", "\[IndentingNewLine]", 
       RowBox[{"Do", "[", 
        RowBox[{
         RowBox[{
          RowBox[{"fhensu", "[", 
           RowBox[{"[", "i", "]"}], "]"}], "=", 
          RowBox[{"Delete", "[", 
           RowBox[{
            RowBox[{"fhensu", "[", 
             RowBox[{"[", "i", "]"}], "]"}], ",", "Ng"}], "]"}]}], ",", 
         RowBox[{"{", 
          RowBox[{"i", ",", "S"}], "}"}]}], "]"}], ";", "\[IndentingNewLine]", 
       RowBox[{"fhensu", "=", 
        RowBox[{"Flatten", "[", "fhensu", "]"}]}], ";", "\[IndentingNewLine]", 
       RowBox[{"Hensu", "=", 
        RowBox[{"Join", "[", 
         RowBox[{
          RowBox[{"Table", "[", 
           RowBox[{
            RowBox[{"x", "[", "i", "]"}], ",", 
            RowBox[{"{", 
             RowBox[{"i", ",", "1", ",", "S"}], "}"}]}], "]"}], ",", 
          "fhensu"}], "]"}]}], ";", 
       RowBox[{"(*", 
        RowBox[{
        "a", " ", "part", " ", "of", " ", "variables", " ", "for", " ", 
         "NDSolve"}], "*)"}], "\[IndentingNewLine]", "\[IndentingNewLine]", 
       RowBox[{"perturbgener", "=", "1000"}], ";", 
       RowBox[{"(*", 
        RowBox[{
        "time", " ", "at", " ", "which", " ", "the", " ", "disturbance", " ", 
         "occurs"}], "*)"}], "\[IndentingNewLine]", 
       RowBox[{"(*", 
        RowBox[{
         RowBox[{
          RowBox[{
           RowBox[{
            RowBox[{
             RowBox[{
              RowBox[{"...", "..."}], "..."}], ".", "Build"}], " ", "the", 
            " ", "differential", " ", "equations", " ", "of", " ", 
            "population", " ", "sizes", " ", "and", " ", "genotype", " ", 
            "frequencies", " ", 
            RowBox[{"(", "finish", ")"}]}], "..."}], "..."}], ".."}], "*)"}], 
       "\[IndentingNewLine]", "\[IndentingNewLine]", 
       RowBox[{"s1", "=", 
        RowBox[{"NDSolve", "[", 
         RowBox[{"DiffEq", ",", "Hensu", ",", 
          RowBox[{"{", 
           RowBox[{"t", ",", "0", ",", "perturbgener"}], "}"}], ",", 
          RowBox[{"MaxSteps", "\[Rule]", "Infinity"}], ",", 
          RowBox[{"MaxStepSize", "\[Rule]", "Infinity"}], ",", 
          RowBox[{"PrecisionGoal", "\[Rule]", "Automatic"}], ",", 
          RowBox[{
          "AccuracyGoal", "\[Rule]", "\[IndentingNewLine]", "Automatic"}], 
          ",", 
          RowBox[{"Method", "->", 
           RowBox[{"{", 
            RowBox[{"\"\<EquationSimplification\>\"", "->", "\"\<Solve\>\""}],
             "}"}]}]}], "]"}]}], ";", "\[IndentingNewLine]", 
       RowBox[{"(*", 
        RowBox[{
        "solving", " ", "the", " ", "differential", " ", "equations", " ", 
         "of", " ", "the", " ", "system", " ", "before", " ", "disturbance"}],
         "*)"}], "\[IndentingNewLine]", "\[IndentingNewLine]", 
       RowBox[{"listperturbx", "=", 
        RowBox[{"Flatten", "[", 
         RowBox[{"Table", "[", 
          RowBox[{
           RowBox[{"Evaluate", "[", 
            RowBox[{
             RowBox[{
              RowBox[{"Transpose", "[", "popsize", "]"}], "[", 
              RowBox[{"[", "1", "]"}], "]"}], "/.", "s1"}], "]"}], ",", 
           RowBox[{"{", 
            RowBox[{"t", ",", "perturbgener", ",", "perturbgener"}], "}"}]}], 
          "]"}], "]"}]}], ";", 
       RowBox[{"(*", 
        RowBox[{
        "populatin", " ", "sizes", " ", "just", " ", "before", " ", 
         "disturbance"}], "*)"}], "\[IndentingNewLine]", 
       RowBox[{"fsize", "=", 
        RowBox[{"Flatten", "[", 
         RowBox[{"Table", "[", 
          RowBox[{
           RowBox[{
            RowBox[{"f", "[", 
             RowBox[{"i", ",", "j"}], "]"}], "[", "t", "]"}], ",", 
           RowBox[{"{", 
            RowBox[{"i", ",", "1", ",", "S"}], "}"}], ",", 
           RowBox[{"{", 
            RowBox[{"j", ",", "1", ",", 
             RowBox[{"Ng", "-", "1"}]}], "}"}]}], "]"}], "]"}]}], ";", 
       "\[IndentingNewLine]", 
       RowBox[{"listperturbf", "=", 
        RowBox[{"Flatten", "[", 
         RowBox[{"Table", "[", 
          RowBox[{
           RowBox[{"Evaluate", "[", 
            RowBox[{"fsize", "/.", "s1"}], "]"}], ",", 
           RowBox[{"{", 
            RowBox[{"t", ",", "perturbgener", ",", "perturbgener"}], "}"}]}], 
          "]"}], "]"}]}], ";", "\[IndentingNewLine]", "\[IndentingNewLine]", 
       StyleBox[
        RowBox[{"(*", 
         RowBox[{
         "Assign", " ", "parameter", " ", "and", " ", "initial", " ", "sizes",
           " ", "after", " ", "disturbance"}], "*)"}],
        FontColor->RGBColor[1, 0, 0]], "\[IndentingNewLine]", 
       RowBox[{"r", "=", 
        RowBox[{"0.5", "  ", 
         RowBox[{"RandomReal", "[", 
          RowBox[{
           RowBox[{"{", 
            RowBox[{"0", ",", "1"}], "}"}], ",", 
           RowBox[{"Ng", "*", "S"}]}], "]"}]}]}], ";", "\[IndentingNewLine]", 
       RowBox[{"a", "=", 
        RowBox[{"0.5", " ", 
         RowBox[{"RandomReal", "[", 
          RowBox[{
           RowBox[{"{", 
            RowBox[{"0", ",", "1"}], "}"}], ",", 
           RowBox[{"{", 
            RowBox[{"S", ",", "S"}], "}"}]}], "]"}]}]}], ";", 
       "\[IndentingNewLine]", 
       RowBox[{"a", "=", 
        RowBox[{"Partition", "[", 
         RowBox[{
          RowBox[{"Flatten", "[", 
           RowBox[{"Table", "[", 
            RowBox[{
             RowBox[{"Flatten", "[", 
              RowBox[{"Transpose", "[", 
               RowBox[{"Table", "[", 
                RowBox[{"a", ",", 
                 RowBox[{"{", "Ng", "}"}]}], "]"}], "]"}], "]"}], ",", 
             RowBox[{"{", "Ng", "}"}]}], "]"}], "]"}], ",", 
          RowBox[{"Ng", "*", "S"}]}], "]"}]}], ";", "\[IndentingNewLine]", 
       RowBox[{"initialX", "=", 
        RowBox[{"Table", "[", 
         RowBox[{
          RowBox[{
           RowBox[{
            RowBox[{"x", "[", "i", "]"}], "[", "0", "]"}], "\[Equal]", 
           RowBox[{"listperturbx", "[", 
            RowBox[{"[", "i", "]"}], "]"}]}], ",", 
          RowBox[{"{", 
           RowBox[{"i", ",", "1", ",", "S"}], "}"}]}], "]"}]}], ";", 
       "\[IndentingNewLine]", 
       RowBox[{"faft", "=", 
        RowBox[{"Flatten", "[", 
         RowBox[{"Table", "[", 
          RowBox[{
           RowBox[{
            RowBox[{"f", "[", 
             RowBox[{"i", ",", "j"}], "]"}], "[", "0", "]"}], ",", 
           RowBox[{"{", 
            RowBox[{"i", ",", "1", ",", "S"}], "}"}], ",", 
           RowBox[{"{", 
            RowBox[{"j", ",", "1", ",", 
             RowBox[{"Ng", "-", "1"}]}], "}"}]}], "]"}], "]"}]}], ";", 
       "\[IndentingNewLine]", "\[IndentingNewLine]", 
       RowBox[{"(*", 
        RowBox[{
         RowBox[{
          RowBox[{
           RowBox[{
            RowBox[{
             RowBox[{
              RowBox[{"...", "..."}], "..."}], "Build", " ", "interaction", 
             " ", "matrix", " ", "based", " ", "on", " ", "the", " ", "same", 
             " ", "procedures", " ", "in", " ", "before", " ", "disturbance", 
             " ", 
             RowBox[{"(", "start", ")"}]}], "..."}], "..."}], "..."}], ".."}],
         "*)"}], "\[IndentingNewLine]", 
       RowBox[{"Preyencounter", "=", 
        RowBox[{
         RowBox[{"Pred", "*", "a"}], "+", 
         RowBox[{"Transpose", "[", 
          RowBox[{"Pred", "*", "a"}], "]"}]}]}], ";", 
       RowBox[{"(*", 
        RowBox[{
        "interaction", " ", "matrix", " ", "with", " ", "only", " ", "prey", 
         " ", "consumption", " ", "rates"}], "*)"}], "\[IndentingNewLine]", 
       "\[IndentingNewLine]", 
       RowBox[{"popsize", "=", 
        RowBox[{"Table", "[", 
         RowBox[{
          RowBox[{"Table", "[", 
           RowBox[{
            RowBox[{
             RowBox[{"x", "[", "i", "]"}], "[", "t", "]"}], ",", 
            RowBox[{"{", 
             RowBox[{"i", ",", "S"}], "}"}]}], "]"}], ",", 
          RowBox[{"{", 
           RowBox[{"Ng", "*", "S"}], "}"}]}], "]"}]}], ";", 
       "\[IndentingNewLine]", 
       RowBox[{"popsize", "=", 
        RowBox[{"Flatten", "[", 
         RowBox[{"Transpose", "[", "popsize", "]"}], "]"}]}], ";", 
       "\[IndentingNewLine]", 
       RowBox[{"popsize", "=", 
        RowBox[{"Partition", "[", 
         RowBox[{"popsize", ",", " ", 
          RowBox[{"Ng", "*", "S"}]}], "]"}]}], ";", "\[IndentingNewLine]", 
       "\[IndentingNewLine]", 
       RowBox[{"F", "=", 
        RowBox[{"Partition", "[", 
         RowBox[{
          RowBox[{"Flatten", "[", 
           RowBox[{"Table", "[", 
            RowBox[{
             RowBox[{"Transpose", "[", 
              RowBox[{"Table", "[", 
               RowBox[{
                RowBox[{
                 RowBox[{"f", "[", 
                  RowBox[{"i", ",", " ", "j"}], "]"}], "[", "t", "]"}], ",", 
                " ", 
                RowBox[{"{", 
                 RowBox[{"i", ",", " ", "S"}], "}"}], ",", " ", 
                RowBox[{"{", 
                 RowBox[{"j", ",", " ", "Ng"}], "}"}]}], "]"}], "]"}], ",", 
             RowBox[{"{", 
              RowBox[{"Ng", "*", "S"}], "}"}]}], "]"}], "]"}], ",", 
          RowBox[{"{", 
           RowBox[{"Ng", "*", "S"}], "}"}]}], "]"}]}], ";", 
       RowBox[{"Po", "=", 
        RowBox[{"Partition", "[", 
         RowBox[{
          RowBox[{"Flatten", "[", 
           RowBox[{"Transpose", "[", "popsize", "]"}], "]"}], ",", 
          RowBox[{"{", 
           RowBox[{"Ng", "*", "S"}], "}"}]}], "]"}]}], ";", 
       "\[IndentingNewLine]", 
       RowBox[{"Po", "=", 
        RowBox[{"Flatten", "[", 
         RowBox[{
          RowBox[{"Table", "[", 
           RowBox[{"Po", ",", 
            RowBox[{"{", "Ng", "}"}]}], "]"}], ",", "1"}], "]"}]}], ";", 
       "\[IndentingNewLine]", 
       RowBox[{"IntM", "=", 
        RowBox[{"F", "*", "Preyencounter", "*", "Predbirth", "*", "Po", "*", 
         RowBox[{"Po", "[", 
          RowBox[{"[", "1", "]"}], "]"}]}]}], ";", 
       RowBox[{"IntM", "=", 
        RowBox[{"IntM", "+", 
         RowBox[{
          RowBox[{"(", 
           RowBox[{
            RowBox[{"r", " ", 
             RowBox[{"Po", "[", 
              RowBox[{"[", "1", "]"}], "]"}]}], "-", 
            RowBox[{
             RowBox[{"Flatten", "[", 
              RowBox[{"Table", "[", 
               RowBox[{"s", ",", 
                RowBox[{"{", "Ng", "}"}]}], "]"}], "]"}], " ", 
             SuperscriptBox[
              RowBox[{"Po", "[", 
               RowBox[{"[", "1", "]"}], "]"}], "2"]}]}], ")"}], 
          RowBox[{"IdentityMatrix", "[", 
           RowBox[{"S", "*", "Ng"}], "]"}]}]}]}], ";", "\[IndentingNewLine]", 
       "\[IndentingNewLine]", 
       RowBox[{"IntM2", "=", 
        RowBox[{"IntM", "*", 
         RowBox[{"F", "[", 
          RowBox[{"[", "1", "]"}], "]"}]}]}], ";", "\[IndentingNewLine]", 
       RowBox[{"IntM3", "=", 
        RowBox[{"Table", "[", 
         RowBox[{
          RowBox[{"Total", "[", 
           RowBox[{"IntM2", "[", 
            RowBox[{"[", "i", "]"}], "]"}], "]"}], ",", 
          RowBox[{"{", 
           RowBox[{"i", ",", 
            RowBox[{"S", "*", "Ng"}]}], "}"}]}], "]"}]}], ";", 
       "\[IndentingNewLine]", 
       RowBox[{"IntMatrix", "=", 
        RowBox[{"Table", "[", 
         RowBox[{
          RowBox[{"Total", "[", 
           RowBox[{
            RowBox[{"Transpose", "[", 
             RowBox[{"Partition", "[", 
              RowBox[{"IntM3", ",", "S"}], "]"}], "]"}], "[", 
            RowBox[{"[", "i", "]"}], "]"}], "]"}], ",", 
          RowBox[{"{", 
           RowBox[{"i", ",", "S"}], "}"}]}], "]"}]}], ";", 
       "\[IndentingNewLine]", "\[IndentingNewLine]", 
       RowBox[{"FM", "=", 
        RowBox[{"Transpose", "[", 
         RowBox[{"Partition", "[", 
          RowBox[{
           RowBox[{"F", "[", 
            RowBox[{"[", "1", "]"}], "]"}], ",", "S"}], "]"}], "]"}]}], ";", 
       "\[IndentingNewLine]", 
       RowBox[{"MeanFitness", "=", 
        FractionBox["IntMatrix", 
         RowBox[{
          RowBox[{"Transpose", "[", "popsize", "]"}], "[", 
          RowBox[{"[", "1", "]"}], "]"}]]}], ";", "\[IndentingNewLine]", 
       RowBox[{"Replicator", "=", 
        RowBox[{"Table", "[", 
         RowBox[{
          RowBox[{
           RowBox[{
            FractionBox[
             RowBox[{"Transpose", "[", 
              RowBox[{"Partition", "[", 
               RowBox[{"IntM3", ",", "S"}], "]"}], "]"}], 
             RowBox[{
              RowBox[{"Transpose", "[", "popsize", "]"}], "[", 
              RowBox[{"[", "1", "]"}], "]"}]], "[", 
            RowBox[{"[", 
             RowBox[{"i", ",", "j"}], "]"}], "]"}], "-", 
           RowBox[{
            RowBox[{"FM", "[", 
             RowBox[{"[", 
              RowBox[{"i", ",", "j"}], "]"}], "]"}], 
            RowBox[{"MeanFitness", "[", 
             RowBox[{"[", "i", "]"}], "]"}]}]}], ",", 
          RowBox[{"{", 
           RowBox[{"i", ",", "1", ",", "S"}], "}"}], ",", 
          RowBox[{"{", 
           RowBox[{"j", ",", "1", ",", "Ng"}], "}"}]}], "]"}]}], ";", 
       "\[IndentingNewLine]", "\[IndentingNewLine]", 
       RowBox[{"Do", "[", 
        RowBox[{
         RowBox[{
          RowBox[{
           RowBox[{"f", "[", 
            RowBox[{"i", ",", "Ng"}], "]"}], "[", "t", "]"}], "=", 
          RowBox[{"1", "-", 
           RowBox[{"(", 
            RowBox[{
             RowBox[{"Total", "[", 
              RowBox[{"FM", "[", 
               RowBox[{"[", "i", "]"}], "]"}], "]"}], "-", 
             RowBox[{"Last", "[", 
              RowBox[{"FM", "[", 
               RowBox[{"[", "i", "]"}], "]"}], "]"}]}], ")"}]}]}], ",", 
         RowBox[{"{", 
          RowBox[{"i", ",", "S"}], "}"}]}], "]"}], ";", "\[IndentingNewLine]", 
       RowBox[{"Do", "[", 
        RowBox[{
         RowBox[{
          RowBox[{"Replicator", "[", 
           RowBox[{"[", "i", "]"}], "]"}], "=", 
          RowBox[{"Delete", "[", 
           RowBox[{
            RowBox[{"Replicator", "[", 
             RowBox[{"[", "i", "]"}], "]"}], ",", "Ng"}], "]"}]}], ",", 
         RowBox[{"{", 
          RowBox[{"i", ",", "S"}], "}"}]}], "]"}], ";", "\[IndentingNewLine]", 
       RowBox[{"Xbibun", "=", 
        RowBox[{"Table", "[", 
         RowBox[{
          RowBox[{
           RowBox[{
            RowBox[{"x", "[", "i", "]"}], "'"}], "[", "t", "]"}], ",", 
          RowBox[{"{", 
           RowBox[{"i", ",", "1", ",", "S"}], "}"}]}], "]"}]}], ";", 
       "\[IndentingNewLine]", 
       RowBox[{"fbibun", "=", 
        RowBox[{"Flatten", "[", 
         RowBox[{"Table", "[", 
          RowBox[{
           RowBox[{
            RowBox[{
             RowBox[{"f", "[", 
              RowBox[{"i", ",", "j"}], "]"}], "'"}], "[", "t", "]"}], ",", 
           RowBox[{"{", 
            RowBox[{"i", ",", "1", ",", "S"}], "}"}], ",", 
           RowBox[{"{", 
            RowBox[{"j", ",", "1", ",", "Ng"}], "}"}]}], "]"}], "]"}]}], ";", 
       "\[IndentingNewLine]", 
       RowBox[{"fbibun", "=", 
        RowBox[{"Partition", "[", 
         RowBox[{"fbibun", ",", "Ng"}], "]"}]}], ";", "\[IndentingNewLine]", 
       RowBox[{"Do", "[", 
        RowBox[{
         RowBox[{
          RowBox[{"fbibun", "[", 
           RowBox[{"[", "i", "]"}], "]"}], "=", 
          RowBox[{"Delete", "[", 
           RowBox[{
            RowBox[{"fbibun", "[", 
             RowBox[{"[", "i", "]"}], "]"}], ",", "Ng"}], "]"}]}], ",", 
         RowBox[{"{", 
          RowBox[{"i", ",", "S"}], "}"}]}], "]"}], ";", "\[IndentingNewLine]", 
       RowBox[{"fbibun", "=", 
        RowBox[{"Flatten", "[", "fbibun", "]"}]}], ";", "\n", 
       "\[IndentingNewLine]", 
       RowBox[{"Xeq", "=", 
        RowBox[{"Table", "[", 
         RowBox[{
          RowBox[{
           RowBox[{"Xbibun", "[", 
            RowBox[{"[", "i", "]"}], "]"}], "\[Equal]", 
           RowBox[{"IntMatrix", "[", 
            RowBox[{"[", "i", "]"}], "]"}]}], ",", 
          RowBox[{"{", 
           RowBox[{"i", ",", "1", ",", "S"}], "}"}]}], "]"}]}], ";", 
       "\[IndentingNewLine]", 
       RowBox[{"feq", "=", 
        RowBox[{"Table", "[", 
         RowBox[{
          RowBox[{
           RowBox[{"fbibun", "[", 
            RowBox[{"[", "i", "]"}], "]"}], "==", 
           RowBox[{
            RowBox[{"Flatten", "[", "Replicator", "]"}], "[", 
            RowBox[{"[", "i", "]"}], "]"}]}], ",", 
          RowBox[{"{", 
           RowBox[{"i", ",", "1", ",", 
            RowBox[{"S", "*", 
             RowBox[{"(", 
              RowBox[{"Ng", "-", "1"}], ")"}]}]}], "}"}]}], "]"}]}], ";", 
       "\n", "\[IndentingNewLine]", 
       RowBox[{"Equations", "=", 
        RowBox[{"Join", "[", 
         RowBox[{"Xeq", ",", "feq"}], "]"}]}], ";", "\[IndentingNewLine]", 
       RowBox[{"DiffEq", "=", 
        RowBox[{"Join", "[", 
         RowBox[{"Equations", ",", "initialX", ",", "InitialF"}], "]"}]}], 
       ";", "\[IndentingNewLine]", 
       RowBox[{"gener", "=", "3000"}], ";", 
       RowBox[{"(*", 
        RowBox[{"generation", " ", "time", " ", "after", " ", "disturbance"}],
         "*)"}], "\[IndentingNewLine]", 
       RowBox[{"(*", 
        RowBox[{
         RowBox[{
          RowBox[{
           RowBox[{
            RowBox[{
             RowBox[{
              RowBox[{"...", "..."}], "..."}], "Build", " ", "interaction", 
             " ", "matrix", " ", "based", " ", "on", " ", "the", " ", "same", 
             " ", "procedures", " ", "in", " ", "before", " ", "disturbance", 
             " ", 
             RowBox[{"(", "finish", ")"}]}], "..."}], "..."}], "..."}], 
         ".."}], "*)"}], "\[IndentingNewLine]", "\[IndentingNewLine]", 
       RowBox[{"s2", "=", 
        RowBox[{"NDSolve", "[", 
         RowBox[{"DiffEq", ",", "Hensu", ",", 
          RowBox[{"{", 
           RowBox[{"t", ",", "0", ",", "gener"}], "}"}], ",", 
          RowBox[{"MaxSteps", "\[Rule]", "Infinity"}], ",", 
          RowBox[{"MaxStepSize", "\[Rule]", "Infinity"}], ",", 
          RowBox[{"PrecisionGoal", "\[Rule]", "Automatic"}], ",", 
          RowBox[{
          "AccuracyGoal", "\[Rule]", "\[IndentingNewLine]", "Automatic"}], 
          ",", 
          RowBox[{"Method", "->", 
           RowBox[{"{", 
            RowBox[{"\"\<EquationSimplification\>\"", "->", "\"\<Solve\>\""}],
             "}"}]}]}], "]"}]}], ";", "\[IndentingNewLine]", 
       RowBox[{"(*", 
        RowBox[{
        "solving", " ", "differential", " ", "equations", " ", "of", " ", 
         "the", " ", "system"}], "*)"}], "\[IndentingNewLine]", 
       "\[IndentingNewLine]", 
       RowBox[{"listlast", "=", 
        RowBox[{"Flatten", "[", 
         RowBox[{"Table", "[", 
          RowBox[{
           RowBox[{"Evaluate", "[", 
            RowBox[{
             RowBox[{
              RowBox[{"Transpose", "[", "popsize", "]"}], "[", 
              RowBox[{"[", "1", "]"}], "]"}], "/.", "s2"}], "]"}], ",", 
           RowBox[{"{", 
            RowBox[{"t", ",", "gener", ",", "gener"}], "}"}]}], "]"}], 
         "]"}]}], ";", "\n", 
       RowBox[{"(*", 
        RowBox[{
        "population", " ", "sizes", " ", "after", " ", "a", " ", "long", " ", 
         "time"}], "*)"}], "\[IndentingNewLine]", 
       RowBox[{"listpersist", "=", 
        RowBox[{"{", "}"}]}], ";", "\[IndentingNewLine]", 
       RowBox[{"Do", "[", 
        RowBox[{
         RowBox[{"If", "[", 
          RowBox[{
           RowBox[{
            RowBox[{"listlast", "[", 
             RowBox[{"[", "i", "]"}], "]"}], ">", 
            SuperscriptBox["10", 
             RowBox[{"-", "5"}]]}], ",", 
           RowBox[{"AppendTo", "[", 
            RowBox[{"listpersist", ",", 
             RowBox[{"listlast", "[", 
              RowBox[{"[", "i", "]"}], "]"}]}], "]"}]}], "]"}], ",", 
         RowBox[{"{", 
          RowBox[{"i", ",", "1", ",", "S"}], "}"}]}], "]"}], ";", 
       "\[IndentingNewLine]", 
       RowBox[{"(*", 
        RowBox[{
        "checking", " ", "wether", " ", "the", " ", "species", " ", "goes", 
         " ", "extinct", " ", "or", " ", "not"}], "*)"}], 
       "\[IndentingNewLine]", "\[IndentingNewLine]", 
       RowBox[{"(*", 
        RowBox[{
        "adding", " ", "the", " ", "data", " ", "into", " ", "the", " ", 
         "list"}], "*)"}], "\[IndentingNewLine]", 
       RowBox[{"AppendTo", "[", 
        RowBox[{"listlistpersit", ",", 
         FractionBox[
          RowBox[{"Length", "[", "listpersist", "]"}], "S"]}], "]"}]}], ",", 
      RowBox[{"{", "500", "}"}]}], "]"}], ";"}], 
   "\[IndentingNewLine]"}]}]], "Input",
 CellGroupingRules->{GroupTogetherGrouping, 10001.},
 CellChangeTimes->{{3.6585364116518087`*^9, 3.658536459693468*^9}, {
   3.658536504469247*^9, 3.658536504766122*^9}, {3.658536666612805*^9, 
   3.6585367734006147`*^9}, {3.6585368368572917`*^9, 
   3.6585368515024843`*^9}, {3.6585369270601025`*^9, 3.658536943260749*^9}, {
   3.6585369733497505`*^9, 3.65853703357683*^9}, {3.658537116020262*^9, 
   3.6585371367908*^9}, {3.6585372072745547`*^9, 3.6585372074151917`*^9}, {
   3.658537244443879*^9, 3.6585372642938824`*^9}, {3.65853730747499*^9, 
   3.6585373227006006`*^9}, 3.658537660802597*^9, {3.6585377035293217`*^9, 
   3.658537730365551*^9}, {3.658537769020937*^9, 3.6585378216003237`*^9}, {
   3.658537858781357*^9, 3.6585378714262753`*^9}, 3.6585379134328127`*^9, {
   3.6585379773121004`*^9, 3.6585380900860524`*^9}, 3.6585381283912992`*^9, {
   3.658598943229515*^9, 3.658598953884548*^9}, {3.658605595540598*^9, 
   3.658605635663591*^9}, 3.658605721024641*^9, {3.658605780877142*^9, 
   3.658605781517764*^9}, {3.658605838222623*^9, 3.658605838503849*^9}, {
   3.6586061661113014`*^9, 3.658606186685521*^9}, 3.658606233234227*^9, 
   3.658606266211129*^9, {3.6586063099391675`*^9, 3.6586063102047925`*^9}, {
   3.658606380842667*^9, 3.658606401429715*^9}, {3.658606479315344*^9, 
   3.6586064796434712`*^9}, 3.658606545064646*^9, 3.6586075750134015`*^9, 
   3.658607623310438*^9, {3.658607702857133*^9, 3.6586077029352865`*^9}, {
   3.6586078272527084`*^9, 3.658607865228383*^9}, 3.658607898645027*^9, {
   3.658607935873809*^9, 3.6586079645870523`*^9}, {3.658607996111702*^9, 
   3.6586080108041625`*^9}, {3.6586080663257465`*^9, 
   3.6586080666851254`*^9}, {3.6586081163130937`*^9, 3.6586081851238356`*^9}, 
   3.717973785801366*^9, 3.7179738159675665`*^9, {3.717973990463726*^9, 
   3.717973991811759*^9}, {3.7395742056416883`*^9, 3.7395742160641966`*^9}, {
   3.7395742639814453`*^9, 3.739574264950196*^9}, {3.7395743346884556`*^9, 
   3.7395743731648607`*^9}, {3.7395744232194247`*^9, 3.7395744261108403`*^9}, 
   3.739574552231726*^9, 3.7395746661810045`*^9, {3.7395747088154554`*^9, 
   3.739574768830989*^9}, 3.739574863141653*^9, {3.7400820720409155`*^9, 
   3.740082072447191*^9}, {3.740082176809939*^9, 3.7400821896258073`*^9}, {
   3.740082731009309*^9, 3.7400827311968136`*^9}, 3.740082852594479*^9, 
   3.740084727096555*^9, {3.740441446857095*^9, 3.7404414494985647`*^9}, {
   3.740441562032075*^9, 3.740441566157688*^9}, {3.740448804260571*^9, 
   3.7404488070732965`*^9}, 3.7404488734702435`*^9, {3.7404490498582635`*^9, 
   3.740449050623901*^9}, {3.744487051884793*^9, 3.7444870615266085`*^9}, 
   3.744487738302496*^9, {3.7444881178517494`*^9, 3.7444881180861373`*^9}, {
   3.748890941892379*^9, 3.748890977150566*^9}, {3.748891079530985*^9, 
   3.748891079749732*^9}, 3.748891126527536*^9, {3.748891463592635*^9, 
   3.7488914722970057`*^9}, {3.7488922950660844`*^9, 3.748892300754408*^9}, {
   3.749322827226403*^9, 3.749322852215841*^9}, {3.749322885967701*^9, 
   3.749322887406554*^9}, {3.7493274099234366`*^9, 3.7493274103765216`*^9}, {
   3.749327689214819*^9, 3.7493276893398314`*^9}, 3.7493277315411654`*^9, 
   3.7493278494462614`*^9, 3.7493284558273125`*^9, 3.7493285136736984`*^9, {
   3.7497589570867014`*^9, 3.7497590099590564`*^9}, {3.7497592409081974`*^9, 
   3.749759282131826*^9}, {3.7497593771627855`*^9, 3.7497593784913535`*^9}, {
   3.7497594611801777`*^9, 3.7497594709946136`*^9}, {3.7497595047815046`*^9, 
   3.7497595142058897`*^9}, {3.74975980086167*^9, 3.749759814630039*^9}, {
   3.7497611124872227`*^9, 3.7497611151906233`*^9}, {3.750013278035082*^9, 
   3.7500132885548286`*^9}, {3.7500136621494904`*^9, 3.750013662378095*^9}, 
   3.750645726541144*^9, {3.751137938234677*^9, 3.7511379535187597`*^9}, 
   3.7511380101414266`*^9, {3.751138502238783*^9, 3.7511385031143246`*^9}, {
   3.751138778720216*^9, 3.751138779610875*^9}, {3.7511389720074387`*^9, 
   3.7511389729761286`*^9}, {3.7511391434840775`*^9, 
   3.7511391455938554`*^9}, {3.7511394159661202`*^9, 3.751139416813594*^9}, {
   3.771273042015534*^9, 3.7712730612293997`*^9}, {3.7712731607687035`*^9, 
   3.7712731657216673`*^9}, 3.771274774497458*^9, {3.7712758154548635`*^9, 
   3.7712758177738457`*^9}, {3.7712761620909257`*^9, 
   3.7712761637919135`*^9}, {3.7712763342898026`*^9, 
   3.7712764046438346`*^9}, {3.771287888950083*^9, 3.7712879115642242`*^9}, {
   3.7712879955074215`*^9, 3.7712879975708733`*^9}, {3.7712882154950676`*^9, 
   3.7712882157138133`*^9}, {3.7716146392772503`*^9, 3.771614651602331*^9}, {
   3.77161477449121*^9, 3.7716147962574816`*^9}, {3.771614900663657*^9, 
   3.771614927489022*^9}, {3.7716149934972196`*^9, 3.771615053023574*^9}, {
   3.7716153995362062`*^9, 3.771615443649065*^9}, {3.7716171513029237`*^9, 
   3.7716171514709263`*^9}, {3.771617695593253*^9, 3.7716177056801944`*^9}, {
   3.7716184652822366`*^9, 3.771618466235829*^9}, {3.7716189124569755`*^9, 
   3.7716189144719944`*^9}, {3.771619081940241*^9, 3.771619082859228*^9}, {
   3.7716191807633305`*^9, 3.77161918100732*^9}, {3.771619339538951*^9, 
   3.7716193409029646`*^9}, {3.7716194980686903`*^9, 
   3.7716194990606985`*^9}, {3.7716197034690924`*^9, 
   3.7716197267418633`*^9}, {3.7716232744901075`*^9, 
   3.7716232761036386`*^9}, {3.771624018784103*^9, 3.7716240281657143`*^9}, {
   3.771624300261278*^9, 3.7716243016827416`*^9}, {3.771624362804551*^9, 
   3.7716243647379684`*^9}, {3.7716289074558687`*^9, 
   3.7716289085728817`*^9}, {3.771629170383828*^9, 3.771629171258933*^9}, {
   3.771629580939291*^9, 3.7716296116736937`*^9}, {3.771629648755978*^9, 
   3.7716296496153994`*^9}, {3.7716297292397113`*^9, 
   3.7716297301997166`*^9}, {3.7716298081240635`*^9, 
   3.7716298090510707`*^9}, {3.7716299985037947`*^9, 
   3.7716300043416853`*^9}, {3.7717009557401624`*^9, 3.771700956169119*^9}, {
   3.7717042361279154`*^9, 3.771704249365402*^9}, {3.7782709156247873`*^9, 
   3.778270942355095*^9}, {3.778270975854779*^9, 3.7782709762079763`*^9}, {
   3.778271012581145*^9, 3.778271110964497*^9}, {3.7782711652879896`*^9, 
   3.778271191249204*^9}, {3.778271290713895*^9, 3.778271309508116*^9}, {
   3.7782715803387103`*^9, 3.778271659446383*^9}, {3.7782717021976347`*^9, 
   3.778271768714052*^9}, {3.7782718013124866`*^9, 3.778271828736843*^9}, 
   3.778271877839922*^9, {3.778271982496976*^9, 3.778271987296443*^9}, {
   3.778272031947296*^9, 3.778272039819234*^9}, 3.7782720964863925`*^9, {
   3.778272132155224*^9, 3.778272193088999*^9}, {3.7782722744774065`*^9, 
   3.7782723090212836`*^9}, {3.778272360640725*^9, 3.778272378697476*^9}, {
   3.7782724201797543`*^9, 3.7782724365459633`*^9}, {3.7782724784699793`*^9, 
   3.7782726098971715`*^9}, {3.7782726729251966`*^9, 3.778272766719968*^9}, 
   3.7782728949866047`*^9, {3.7782729325389276`*^9, 3.7782729585508685`*^9}, {
   3.7782730719826736`*^9, 3.778273118663905*^9}, {3.778273248603308*^9, 
   3.7782732489955983`*^9}, {3.778273304968422*^9, 3.7782733430803475`*^9}, 
   3.778273421267809*^9, 3.778273456967261*^9, {3.77827349939654*^9, 
   3.778273561111676*^9}, {3.778273629529664*^9, 3.7782736484744563`*^9}, {
   3.778273714710443*^9, 3.778273751964898*^9}, {3.7782737840420446`*^9, 
   3.77827380764435*^9}, {3.778274445535831*^9, 3.778274524486928*^9}, {
   3.7782746583642335`*^9, 3.7782747748041763`*^9}, {3.7782748624443345`*^9, 
   3.778274887713998*^9}, {3.778274951198505*^9, 3.7782750187948155`*^9}, {
   3.778275135061239*^9, 3.7782752036863966`*^9}, {3.77827523489403*^9, 
   3.7782752785279455`*^9}, {3.778275310723218*^9, 3.7782753600337777`*^9}, {
   3.7782756023784904`*^9, 3.7782756208734703`*^9}, {3.778275770945141*^9, 
   3.7782758192343817`*^9}, {3.7782759416470566`*^9, 
   3.7782759744570737`*^9}, {3.778276017613058*^9, 3.778276080128085*^9}, {
   3.7782853376406484`*^9, 3.778285364115949*^9}, {3.778285397343263*^9, 
   3.778285453557968*^9}, {3.778285493097391*^9, 3.778285526888978*^9}, {
   3.7782855624273806`*^9, 3.7782857037199736`*^9}, {3.7782857580168176`*^9, 
   3.7782858558805065`*^9}, {3.7782858891534605`*^9, 
   3.7782858914350634`*^9}, {3.7782859226124263`*^9, 
   3.7782859643221436`*^9}, {3.778286013237542*^9, 3.778286024131089*^9}, {
   3.778286089100783*^9, 3.7782861795417905`*^9}, {3.7782862239159203`*^9, 
   3.7782862244003086`*^9}, {3.7782863435237656`*^9, 3.778286502162259*^9}, {
   3.778286535700955*^9, 3.7782865627695847`*^9}, {3.778286636568702*^9, 
   3.7782866934748955`*^9}, {3.7782867315316906`*^9, 3.778286733109815*^9}, {
   3.778286767633182*^9, 3.7782869561287565`*^9}, {3.778287456283268*^9, 
   3.7782876332672815`*^9}, {3.778287664911268*^9, 3.7782877292922688`*^9}, {
   3.7782877689072657`*^9, 3.7782877690783205`*^9}, {3.7782878035323153`*^9, 
   3.7782878450542936`*^9}, {3.7782879018042693`*^9, 3.778287913634369*^9}, 
   3.7784468296785116`*^9, 3.7784469108714857`*^9, {3.778446949244479*^9, 
   3.7784469755244665`*^9}, {3.7784470195184216`*^9, 
   3.7784470979164515`*^9}, {3.778447191605406*^9, 3.7784472161267495`*^9}, {
   3.7784472535773754`*^9, 3.778447254095375*^9}, {3.778447314372035*^9, 
   3.7784473270750337`*^9}, {3.7785297707480564`*^9, 3.778529816003744*^9}}],

Cell[BoxData[
 RowBox[{
  FractionBox[
   RowBox[{"Count", "[", 
    RowBox[{"listlistpersit", ",", "1"}], "]"}], "500"], "//", "N"}]], "Input",
 CellGroupingRules->{GroupTogetherGrouping, 10001.},
 CellChangeTimes->{{3.7784470483504086`*^9, 3.7784470504474096`*^9}, {
  3.7784471208764143`*^9, 3.7784471215544195`*^9}, {3.7785297707480564`*^9, 
  3.778529816003744*^9}}]
}, Closed]],

Cell[BoxData[
 RowBox[{"(*", 
  RowBox[{"Fig", " ", "4"}], "*)"}]], "Input",
 CellChangeTimes->{{3.7785298364811716`*^9, 3.7785298398023267`*^9}}],

Cell[CellGroupData[{

Cell[BoxData[
 RowBox[{"(*", 
  RowBox[{"Fig", ".4", "ab", " ", 
   RowBox[{"(", 
    RowBox[{"random", " ", "food", " ", "web"}], " ", ")"}]}], 
  "*)"}]], "Input",
 CellGroupingRules->{GroupTogetherGrouping, 10000.},
 CellChangeTimes->{{3.7784619273250294`*^9, 3.7784619587872386`*^9}, {
   3.778462007870557*^9, 3.7784620237165165`*^9}, 3.7784626306083565`*^9, 
   3.7855422394600987`*^9, 3.7855426654941044`*^9}],

Cell[BoxData[""], "Input",
 CellGroupingRules->{GroupTogetherGrouping, 10000.},
 CellChangeTimes->{{3.783722602437332*^9, 3.783722604126884*^9}, 
   3.785617466685286*^9, 3.785617502866061*^9}],

Cell[BoxData[{
 RowBox[{
  RowBox[{"S", "=", "10"}], ";", 
  RowBox[{"P", "=", "0.2"}], ";"}], "\[IndentingNewLine]", 
 RowBox[{
  RowBox[{
   RowBox[{"m", "=", "1"}], ";"}], 
  RowBox[{"(*", 
   RowBox[{
   "control", " ", "parameter", " ", "to", " ", "change", " ", 
    "interspecific", " ", "variation", " ", 
    RowBox[{"(", 
     RowBox[{
      RowBox[{"m", "=", " ", "100"}], ",", "10", ",", " ", "5", ",", " ", "2",
       ",", " ", 
      RowBox[{
      "1", " ", "were", " ", "tested", " ", "in", " ", "the", " ", "text"}]}],
      ")"}]}], "*)"}]}], "\[IndentingNewLine]", 
 RowBox[{
  RowBox[{
   RowBox[{"\[Sigma]", "=", "1"}], ";"}], 
  RowBox[{"(*", 
   RowBox[{
   "control", " ", "parameter", " ", "to", " ", "change", " ", "the", " ", 
    "genotype", " ", "variability", 
    RowBox[{"(", 
     RowBox[{
      RowBox[{"\[Sigma]", "=", "0.01"}], ",", "0.1", ",", "0.5", ",", 
      RowBox[{
      "1", " ", "were", " ", "tested", " ", "in", " ", "the", " ", 
       "text"}]}]}]}], "*)"}], "\[IndentingNewLine]"}], "\[IndentingNewLine]", 
 RowBox[{
  RowBox[{"listdata", "=", 
   RowBox[{"{", "}"}]}], ";"}], "\[IndentingNewLine]", 
 RowBox[{
  RowBox[{"Do", "[", "\[IndentingNewLine]", 
   RowBox[{
    RowBox[{
     RowBox[{"listlistpersit", "=", 
      RowBox[{"{", "}"}]}], ";", "\[IndentingNewLine]", 
     RowBox[{"Do", "[", "\[IndentingNewLine]", 
      StyleBox[
       RowBox[{"(*", 
        RowBox[{
        "here", " ", "the", " ", "disturbance", " ", "was", " ", "not", " ", 
         "considered", " ", "beacuse", " ", "the", " ", "disturbance", " ", 
         "never", " ", "affect", " ", "to", " ", "the", " ", "results", " ", 
         "and", " ", "for", " ", "avoiding", " ", "time", " ", "consuming"}], 
        "*)"}],
       FontColor->RGBColor[1, 0, 0]], 
      StyleBox["\[IndentingNewLine]",
       FontColor->RGBColor[1, 0, 0]], 
      StyleBox["\[IndentingNewLine]",
       FontColor->RGBColor[1, 0, 0]], 
      StyleBox[
       RowBox[{"(*", 
        RowBox[{"Assign", " ", "parameter", " ", "setting"}], " ", "*)"}],
       FontColor->RGBColor[1, 0, 0]], 
      StyleBox["\[IndentingNewLine]",
       FontColor->RGBColor[1, 0, 0]], "\[IndentingNewLine]", 
      RowBox[{
       RowBox[{
        RowBox[{"r0", "=", 
         RowBox[{
          RowBox[{"10", 
           RowBox[{"RandomVariate", "[", 
            RowBox[{
             RowBox[{"BetaDistribution", "[", 
              RowBox[{"m", ",", "m"}], "]"}], ",", "S"}], "]"}]}], "+", 
          "0.011"}]}], ";", 
        RowBox[{"(*", 
         RowBox[{"basal", " ", "growth", " ", "rates"}], "*)"}], "\n", 
        RowBox[{"rbunpupara", "=", 
         RowBox[{"Flatten", "[", 
          RowBox[{
           RowBox[{"Table", "[", 
            RowBox[{
             RowBox[{"NSolve", "[", 
              RowBox[{
               RowBox[{"{", 
                RowBox[{
                 RowBox[{
                  RowBox[{"r0", "[", 
                   RowBox[{"[", "i", "]"}], "]"}], "\[Equal]", 
                  RowBox[{"k", " ", "\[Theta]"}]}], ",", 
                 RowBox[{
                  RowBox[{"k", " ", 
                   SuperscriptBox["\[Theta]", "2"]}], "\[Equal]", 
                  "\[Sigma]"}]}], "}"}], ",", 
               RowBox[{"{", 
                RowBox[{"k", ",", "\[Theta]"}], "}"}]}], "]"}], ",", 
             RowBox[{"{", 
              RowBox[{"i", ",", "1", ",", "S"}], "}"}]}], "]"}], ",", "1"}], 
          "]"}]}], ";", "\n", 
        RowBox[{"rallbunpu", "=", 
         RowBox[{"0.05", " ", 
          RowBox[{"Table", "[", 
           RowBox[{
            RowBox[{"RandomVariate", "[", 
             RowBox[{
              RowBox[{"GammaDistribution", "[", 
               RowBox[{
                RowBox[{"rbunpupara", "[", 
                 RowBox[{"[", 
                  RowBox[{"i", ",", "1", ",", "2"}], "]"}], "]"}], ",", 
                RowBox[{"rbunpupara", "[", 
                 RowBox[{"[", 
                  RowBox[{"i", ",", "2", ",", "2"}], "]"}], "]"}]}], "]"}], 
              ",", "Ng"}], "]"}], ",", 
            RowBox[{"{", 
             RowBox[{"i", ",", "1", ",", "S"}], "}"}]}], "]"}]}]}], ";", 
        "\[IndentingNewLine]", 
        RowBox[{"r", "=", 
         RowBox[{"Flatten", "[", 
          RowBox[{"Transpose", "[", "rallbunpu", "]"}], "]"}]}], ";", 
        RowBox[{"(*", 
         RowBox[{"growth", " ", "rates"}], "*)"}], "\[IndentingNewLine]", 
        "\[IndentingNewLine]", 
        RowBox[{"a0", "=", 
         RowBox[{
          RowBox[{"10", 
           RowBox[{"RandomVariate", "[", 
            RowBox[{
             RowBox[{"BetaDistribution", "[", 
              RowBox[{"m", ",", "m"}], "]"}], ",", 
             RowBox[{"{", 
              RowBox[{"S", ",", "S"}], "}"}]}], "]"}]}], "+", "0.011"}]}], 
        ";", 
        RowBox[{"(*", 
         RowBox[{"basal", " ", "consumption", " ", "rates"}], "*)"}], 
        "\[IndentingNewLine]", "\n", 
        RowBox[{"abunpupara", "=", 
         RowBox[{"Transpose", "[", 
          RowBox[{"Table", "[", 
           RowBox[{
            RowBox[{"Table", "[", 
             RowBox[{
              RowBox[{"NSolve", "[", 
               RowBox[{
                RowBox[{"{", 
                 RowBox[{
                  RowBox[{
                   RowBox[{"a0", "[", 
                    RowBox[{"[", 
                    RowBox[{"i", ",", "j"}], "]"}], "]"}], "\[Equal]", 
                   RowBox[{"k", " ", "\[Theta]"}]}], ",", 
                  RowBox[{
                   RowBox[{"k", " ", 
                    SuperscriptBox["\[Theta]", "2"]}], "\[Equal]", 
                   "\[Sigma]"}]}], "}"}], ",", 
                RowBox[{"{", 
                 RowBox[{"k", ",", "\[Theta]"}], "}"}]}], "]"}], ",", 
              RowBox[{"{", 
               RowBox[{"i", ",", "1", ",", "S"}], "}"}]}], "]"}], ",", 
            RowBox[{"{", 
             RowBox[{"j", ",", "1", ",", "S"}], "}"}]}], "]"}], "]"}]}], ";", 
        "\n", 
        RowBox[{"abunpupara", "=", 
         RowBox[{"Partition", "[", 
          RowBox[{
           RowBox[{"Flatten", "[", 
            RowBox[{"abunpupara", ",", "2"}], "]"}], ",", "S"}], "]"}]}], ";",
         "\n", 
        RowBox[{"aallbunpu", "=", 
         RowBox[{"Table", "[", 
          RowBox[{
           RowBox[{"RandomVariate", "[", 
            RowBox[{
             RowBox[{"GammaDistribution", "[", 
              RowBox[{
               RowBox[{"abunpupara", "[", 
                RowBox[{"[", 
                 RowBox[{"i", ",", "j", ",", "1", ",", "2"}], "]"}], "]"}], 
               ",", 
               RowBox[{"abunpupara", "[", 
                RowBox[{"[", 
                 RowBox[{"i", ",", "j", ",", "2", ",", "2"}], "]"}], "]"}]}], 
              "]"}], ",", 
             RowBox[{"Ng", "*", "Ng"}]}], "]"}], ",", 
           RowBox[{"{", 
            RowBox[{"i", ",", "1", ",", "S"}], "}"}], ",", 
           RowBox[{"{", 
            RowBox[{"j", ",", "1", ",", "S"}], "}"}]}], "]"}]}], ";", "\n", 
        "\n", 
        RowBox[{"a", "=", 
         RowBox[{"0.05", 
          RowBox[{"Partition", "[", 
           RowBox[{
            RowBox[{"Flatten", "[", 
             RowBox[{"Table", "[", 
              RowBox[{
               RowBox[{"Transpose", "[", 
                RowBox[{"aallbunpu", "[", 
                 RowBox[{"[", "i", "]"}], "]"}], "]"}], ",", 
               RowBox[{"{", 
                RowBox[{"i", ",", "1", ",", "S"}], "}"}]}], "]"}], "]"}], ",", 
            RowBox[{"S", "*", "Ng"}]}], "]"}]}]}], ";", 
        RowBox[{"(*", 
         RowBox[{"consumption", " ", "rates"}], "*)"}], "\[IndentingNewLine]",
         "\[IndentingNewLine]", 
        RowBox[{"\[Epsilon]", "=", 
         RowBox[{"RandomReal", "[", 
          RowBox[{
           RowBox[{"{", 
            RowBox[{"1", ",", "1"}], "}"}], ",", "S"}], "]"}]}], ";", 
        "\[IndentingNewLine]", 
        RowBox[{"g", "=", " ", 
         RowBox[{"RandomReal", "[", 
          RowBox[{
           RowBox[{"{", 
            RowBox[{"0.2", ",", "0.2"}], "}"}], ",", 
           RowBox[{"{", 
            RowBox[{
             RowBox[{"Ng", "*", "S"}], ",", 
             RowBox[{"Ng", "*", "S"}]}], "}"}]}], "]"}]}], ";", 
        "\[IndentingNewLine]", "\n", "\[IndentingNewLine]", 
        RowBox[{"initialx", "=", " ", 
         RowBox[{"RandomReal", "[", 
          RowBox[{
           RowBox[{"{", 
            RowBox[{"0.1", ",", "1"}], "}"}], ",", "S"}], "]"}]}], ";", 
        "\[IndentingNewLine]", 
        RowBox[{"gener", "=", "3000"}], ";", "\[IndentingNewLine]", 
        "\[IndentingNewLine]", 
        RowBox[{"(*", 
         RowBox[{
          RowBox[{
           RowBox[{
            RowBox[{
             RowBox[{
              RowBox[{
               RowBox[{
                RowBox[{
                 RowBox[{
                  RowBox[{
                   RowBox[{"...", "..."}], "..."}], "..."}], "..."}], "Build",
                 " ", "interaction", " ", "matrix", " ", 
                RowBox[{"(", 
                 RowBox[{
                 "common", " ", "process", " ", "with", " ", "other", " ", 
                  "figs"}], ")"}]}], "..."}], "..."}], "..."}], "..."}], 
           "..."}], ".."}], "*)"}], "\[IndentingNewLine]", 
        RowBox[{"NumPred", "=", 
         RowBox[{"Round", "[", "S", "]"}]}], ";", "\[IndentingNewLine]", 
        RowBox[{"PreyLinkNum", "=", 
         RowBox[{"Round", "[", 
          RowBox[{"0.5", "*", "NumPred", " ", 
           RowBox[{"(", 
            RowBox[{"NumPred", "-", "1"}], ")"}], "*", "P", "*", 
           FractionBox["1", "2"]}], "]"}]}], ";", "\n", 
        RowBox[{"PredLinkNum", "=", "PreyLinkNum"}], ";", 
        "\[IndentingNewLine]", "\[IndentingNewLine]", 
        RowBox[{"ToSample", "=", 
         RowBox[{"Flatten", "[", 
          RowBox[{"{", 
           RowBox[{
            RowBox[{"Table", "[", 
             RowBox[{
              RowBox[{"-", "1"}], ",", 
              RowBox[{"{", "PreyLinkNum", "}"}]}], "]"}], ",", 
            RowBox[{"Table", "[", 
             RowBox[{"1", ",", 
              RowBox[{"{", "PredLinkNum", "}"}]}], "]"}], ",", 
            RowBox[{"Table", "[", 
             RowBox[{"0", ",", 
              RowBox[{"{", 
               RowBox[{
                RowBox[{"Round", "[", 
                 RowBox[{"0.5", "*", "NumPred", " ", 
                  RowBox[{"(", 
                   RowBox[{"NumPred", "-", "1"}], ")"}]}], "]"}], "-", 
                "PreyLinkNum", "-", "PredLinkNum"}], "}"}]}], "]"}]}], "}"}], 
          "]"}]}], ";", "\[IndentingNewLine]", "\[IndentingNewLine]", 
        RowBox[{"Samplelist", "=", 
         RowBox[{"RandomSample", "[", "ToSample", "]"}]}], ";", "\n", 
        RowBox[{"zerolist", "=", 
         RowBox[{"{", "}"}]}], ";", "\[IndentingNewLine]", 
        RowBox[{"Do", "[", "\[IndentingNewLine]", 
         RowBox[{
          RowBox[{"AppendTo", "[", 
           RowBox[{"zerolist", ",", 
            RowBox[{"Table", "[", 
             RowBox[{"0", ",", 
              RowBox[{"{", "x", "}"}]}], "]"}]}], "]"}], ",", 
          RowBox[{"{", 
           RowBox[{"x", ",", "1", ",", "S"}], "}"}]}], "]"}], ";", "\n", "\n", 
        RowBox[{"kugiri", "=", 
         RowBox[{"Table", "[", 
          RowBox[{
           RowBox[{"NumPred", "-", "i"}], ",", 
           RowBox[{"{", 
            RowBox[{"i", ",", "0", ",", 
             RowBox[{"NumPred", "-", "2"}]}], "}"}]}], "]"}]}], ";", "\n", 
        RowBox[{"Sonyu", "=", 
         RowBox[{"Reverse", "[", 
          RowBox[{"Table", "[", 
           RowBox[{
            RowBox[{
             RowBox[{"Sum", "[", 
              RowBox[{
               RowBox[{"kugiri", "[", 
                RowBox[{"[", "i", "]"}], "]"}], ",", 
               RowBox[{"{", 
                RowBox[{"i", ",", 
                 RowBox[{"NumPred", "-", "j"}]}], "}"}]}], "]"}], "+", "1"}], 
            ",", 
            RowBox[{"{", 
             RowBox[{"j", ",", "1", ",", "NumPred"}], "}"}]}], "]"}], "]"}]}],
         ";", "\n", 
        RowBox[{"Do", "[", 
         RowBox[{
          RowBox[{"Samplelist", "=", 
           RowBox[{"Insert", "[", 
            RowBox[{"Samplelist", ",", 
             RowBox[{"zerolist", "[", 
              RowBox[{"[", "i", "]"}], "]"}], ",", 
             RowBox[{"Sonyu", "[", 
              RowBox[{"[", "i", "]"}], "]"}]}], "]"}]}], ",", 
          RowBox[{"{", 
           RowBox[{"i", ",", "1", ",", "NumPred"}], "}"}]}], "]"}], ";", "\n", 
        RowBox[{"Samplelist", "=", 
         RowBox[{"Partition", "[", 
          RowBox[{
           RowBox[{"Flatten", "[", "Samplelist", "]"}], ",", "NumPred"}], 
          "]"}]}], ";", "\n", 
        RowBox[{"M", "=", 
         RowBox[{"-", 
          RowBox[{"Transpose", "[", "Samplelist", "]"}]}]}], ";", 
        "\[IndentingNewLine]", 
        RowBox[{"M", "=", 
         RowBox[{"Samplelist", "+", "M"}]}], ";", "\n", 
        RowBox[{"Mup", "=", 
         RowBox[{"-", 
          RowBox[{"Transpose", "[", 
           RowBox[{"Flatten", "[", 
            RowBox[{
             RowBox[{"Table", "[", 
              RowBox[{"M", ",", 
               RowBox[{"{", "Ng", "}"}]}], "]"}], ",", "1"}], "]"}], 
           "]"}]}]}], ";", "\n", 
        RowBox[{"Mall", "=", 
         RowBox[{"-", 
          RowBox[{"Transpose", "[", 
           RowBox[{"Flatten", "[", 
            RowBox[{
             RowBox[{"Table", "[", 
              RowBox[{"Mup", ",", 
               RowBox[{"{", "Ng", "}"}]}], "]"}], ",", "1"}], "]"}], 
           "]"}]}]}], ";", "\[IndentingNewLine]", "\[IndentingNewLine]", 
        "\[IndentingNewLine]", 
        RowBox[{"Pred", "=", 
         RowBox[{"ReplacePart", "[", 
          RowBox[{"Mall", ",", 
           RowBox[{"{", 
            RowBox[{
             RowBox[{"Position", "[", 
              RowBox[{"Mall", ",", 
               RowBox[{"-", "1"}]}], "]"}], "\[Rule]", "0"}], "}"}]}], 
          "]"}]}], ";", "\n", 
        RowBox[{"Prey", "=", 
         RowBox[{"ReplacePart", "[", 
          RowBox[{"Mall", ",", 
           RowBox[{"{", 
            RowBox[{
             RowBox[{"Position", "[", 
              RowBox[{"Mall", ",", "1"}], "]"}], "\[Rule]", "0"}], "}"}]}], 
          "]"}]}], ";", "\n", 
        RowBox[{"Predbirth", "=", 
         RowBox[{
          RowBox[{"Pred", "*", "g"}], "+", "Prey"}]}], ";", "\n", 
        RowBox[{"Preyencounter", "=", 
         RowBox[{
          RowBox[{"Pred", "*", "a"}], "+", 
          RowBox[{"Transpose", "[", 
           RowBox[{"Pred", "*", "a"}], "]"}]}]}], ";", "\n", 
        "\[IndentingNewLine]", 
        RowBox[{"popsize", "=", 
         RowBox[{"Table", "[", 
          RowBox[{
           RowBox[{"Table", "[", 
            RowBox[{
             RowBox[{
              RowBox[{"x", "[", "i", "]"}], "[", "t", "]"}], ",", 
             RowBox[{"{", 
              RowBox[{"i", ",", "S"}], "}"}]}], "]"}], ",", 
           RowBox[{"{", 
            RowBox[{"Ng", "*", "S"}], "}"}]}], "]"}]}], ";", "\n", 
        RowBox[{"popsize", "=", 
         RowBox[{"Flatten", "[", 
          RowBox[{"Transpose", "[", "popsize", "]"}], "]"}]}], ";", "\n", 
        RowBox[{"popsize", "=", 
         RowBox[{"Partition", "[", 
          RowBox[{"popsize", ",", " ", 
           RowBox[{"Ng", "*", "S"}]}], "]"}]}], ";", "\[IndentingNewLine]", 
        "\[IndentingNewLine]", "\[IndentingNewLine]", "\[IndentingNewLine]", 
        RowBox[{"F", "=", 
         RowBox[{"Partition", "[", 
          RowBox[{
           RowBox[{"Flatten", "[", 
            RowBox[{"Table", "[", 
             RowBox[{
              RowBox[{"Transpose", "[", 
               RowBox[{"Table", "[", 
                RowBox[{
                 RowBox[{
                  RowBox[{"f", "[", 
                   RowBox[{"i", ",", " ", "j"}], "]"}], "[", "t", "]"}], ",", 
                 " ", 
                 RowBox[{"{", 
                  RowBox[{"i", ",", " ", "S"}], "}"}], ",", " ", 
                 RowBox[{"{", 
                  RowBox[{"j", ",", " ", "Ng"}], "}"}]}], "]"}], "]"}], ",", 
              RowBox[{"{", 
               RowBox[{"Ng", "*", "S"}], "}"}]}], "]"}], "]"}], ",", 
           RowBox[{"{", 
            RowBox[{"Ng", "*", "S"}], "}"}]}], "]"}]}], ";", "\n", 
        RowBox[{"Po", "=", 
         RowBox[{"Partition", "[", 
          RowBox[{
           RowBox[{"Flatten", "[", 
            RowBox[{"Transpose", "[", "popsize", "]"}], "]"}], ",", 
           RowBox[{"{", 
            RowBox[{"Ng", "*", "S"}], "}"}]}], "]"}]}], ";", "\n", 
        RowBox[{"Po", "=", 
         RowBox[{"Flatten", "[", 
          RowBox[{
           RowBox[{"Table", "[", 
            RowBox[{"Po", ",", 
             RowBox[{"{", "Ng", "}"}]}], "]"}], ",", "1"}], "]"}]}], ";", 
        "\n", 
        RowBox[{"IntM", "=", 
         RowBox[{"F", "*", "Preyencounter", "*", "Predbirth", "*", "Po", "*", 
          RowBox[{"Po", "[", 
           RowBox[{"[", "1", "]"}], "]"}]}]}], ";", "\n", 
        RowBox[{"IntM", "=", 
         RowBox[{"IntM", "+", 
          RowBox[{
           RowBox[{"(", 
            RowBox[{
             RowBox[{"r", " ", 
              RowBox[{"Po", "[", 
               RowBox[{"[", "1", "]"}], "]"}]}], "-", 
             RowBox[{
              RowBox[{"Flatten", "[", 
               RowBox[{"Table", "[", 
                RowBox[{"\[Epsilon]", ",", 
                 RowBox[{"{", "Ng", "}"}]}], "]"}], "]"}], " ", 
              SuperscriptBox[
               RowBox[{"Po", "[", 
                RowBox[{"[", "1", "]"}], "]"}], "2"]}]}], ")"}], 
           RowBox[{"IdentityMatrix", "[", 
            RowBox[{"S", "*", "Ng"}], "]"}]}]}]}], ";", "\n", "\n", 
        RowBox[{"IntM2", "=", 
         RowBox[{"IntM", "*", 
          RowBox[{"F", "[", 
           RowBox[{"[", "1", "]"}], "]"}]}]}], ";", "\n", "\n", 
        RowBox[{"IntM3", "=", 
         RowBox[{"Table", "[", 
          RowBox[{
           RowBox[{"Total", "[", 
            RowBox[{"IntM2", "[", 
             RowBox[{"[", "i", "]"}], "]"}], "]"}], ",", 
           RowBox[{"{", 
            RowBox[{"i", ",", 
             RowBox[{"S", "*", "Ng"}]}], "}"}]}], "]"}]}], ";", "\n", 
        RowBox[{"IntMatrix", "=", 
         RowBox[{"Table", "[", 
          RowBox[{
           RowBox[{"Total", "[", 
            RowBox[{
             RowBox[{"Transpose", "[", 
              RowBox[{"Partition", "[", 
               RowBox[{"IntM3", ",", "S"}], "]"}], "]"}], "[", 
             RowBox[{"[", "i", "]"}], "]"}], "]"}], ",", 
           RowBox[{"{", 
            RowBox[{"i", ",", "S"}], "}"}]}], "]"}]}], ";", 
        "\[IndentingNewLine]", 
        RowBox[{"(*", 
         RowBox[{
          RowBox[{
           RowBox[{
            RowBox[{
             RowBox[{
              RowBox[{
               RowBox[{
                RowBox[{
                 RowBox[{
                  RowBox[{
                   RowBox[{"...", "..."}], "..."}], "..."}], "..."}], "Build",
                 " ", "interaction", " ", "matrix", " ", 
                RowBox[{"(", "finish", ")"}]}], "..."}], "..."}], "..."}], 
            "..."}], "..."}], ".."}], "*)"}], "\[IndentingNewLine]", 
        RowBox[{"(*", 
         RowBox[{
          RowBox[{
           RowBox[{
            RowBox[{
             RowBox[{
              RowBox[{
               RowBox[{
                RowBox[{
                 RowBox[{
                  RowBox[{
                   RowBox[{"...", "..."}], "..."}], "..."}], "..."}], "Build",
                 " ", "the", " ", "right", " ", "hand", " ", "side", " ", 
                "of", " ", "Replicator", " ", "equation", " ", 
                RowBox[{"(", 
                 RowBox[{
                 "common", " ", "process", " ", "with", " ", "other", " ", 
                  "figs"}], ")"}]}], "..."}], "..."}], "..."}], "..."}], 
           "..."}], ".."}], "*)"}], "\n", 
        RowBox[{"FM", "=", 
         RowBox[{"Transpose", "[", 
          RowBox[{"Partition", "[", 
           RowBox[{
            RowBox[{"F", "[", 
             RowBox[{"[", "1", "]"}], "]"}], ",", "S"}], "]"}], "]"}]}], ";", 
        "\n", "\[IndentingNewLine]", 
        RowBox[{"MeanFitness", "=", 
         FractionBox["IntMatrix", 
          RowBox[{
           RowBox[{"Transpose", "[", "popsize", "]"}], "[", 
           RowBox[{"[", "1", "]"}], "]"}]]}], ";", "\n", 
        "\[IndentingNewLine]", "\[IndentingNewLine]", 
        RowBox[{"Replicator", "=", 
         RowBox[{"Table", "[", 
          RowBox[{
           RowBox[{
            RowBox[{
             FractionBox[
              RowBox[{"Transpose", "[", 
               RowBox[{"Partition", "[", 
                RowBox[{"IntM3", ",", "S"}], "]"}], "]"}], 
              RowBox[{
               RowBox[{"Transpose", "[", "popsize", "]"}], "[", 
               RowBox[{"[", "1", "]"}], "]"}]], "[", 
             RowBox[{"[", 
              RowBox[{"i", ",", "j"}], "]"}], "]"}], "-", 
            RowBox[{
             RowBox[{"FM", "[", 
              RowBox[{"[", 
               RowBox[{"i", ",", "j"}], "]"}], "]"}], 
             RowBox[{"MeanFitness", "[", 
              RowBox[{"[", "i", "]"}], "]"}]}]}], ",", 
           RowBox[{"{", 
            RowBox[{"i", ",", "1", ",", "S"}], "}"}], ",", 
           RowBox[{"{", 
            RowBox[{"j", ",", "1", ",", "Ng"}], "}"}]}], "]"}]}], ";", 
        "\[IndentingNewLine]", "\[IndentingNewLine]", 
        RowBox[{"Do", "[", 
         RowBox[{
          RowBox[{
           RowBox[{
            RowBox[{"f", "[", 
             RowBox[{"i", ",", "Ng"}], "]"}], "[", "t", "]"}], "=", 
           RowBox[{"1", "-", 
            RowBox[{"(", 
             RowBox[{
              RowBox[{"Total", "[", 
               RowBox[{"FM", "[", 
                RowBox[{"[", "i", "]"}], "]"}], "]"}], "-", 
              RowBox[{"Last", "[", 
               RowBox[{"FM", "[", 
                RowBox[{"[", "i", "]"}], "]"}], "]"}]}], ")"}]}]}], ",", 
          RowBox[{"{", 
           RowBox[{"i", ",", "S"}], "}"}]}], "]"}], ";", "\n", 
        RowBox[{"Do", "[", 
         RowBox[{
          RowBox[{
           RowBox[{"Replicator", "[", 
            RowBox[{"[", "i", "]"}], "]"}], "=", 
           RowBox[{"Delete", "[", 
            RowBox[{
             RowBox[{"Replicator", "[", 
              RowBox[{"[", "i", "]"}], "]"}], ",", "Ng"}], "]"}]}], ",", 
          RowBox[{"{", 
           RowBox[{"i", ",", "S"}], "}"}]}], "]"}], ";", 
        "\[IndentingNewLine]", 
        RowBox[{"(*", 
         RowBox[{
          RowBox[{
           RowBox[{
            RowBox[{
             RowBox[{
              RowBox[{
               RowBox[{
                RowBox[{
                 RowBox[{
                  RowBox[{
                   RowBox[{"...", "..."}], "..."}], "..."}], "..."}], "Build",
                 " ", "the", " ", "right", " ", "hand", " ", "side", " ", 
                "of", " ", "Replicator", " ", "equation", " ", 
                RowBox[{"(", "finish", ")"}]}], "..."}], "..."}], "..."}], 
            "..."}], "..."}], ".."}], "*)"}], "\[IndentingNewLine]", 
        RowBox[{"(*", 
         RowBox[{
          RowBox[{
           RowBox[{
            RowBox[{
             RowBox[{
              RowBox[{
               RowBox[{"...", "..."}], "..."}], ".", "Build"}], " ", "the", 
             " ", "differential", " ", "equations", " ", "of", " ", 
             "population", " ", "sizes", " ", "and", " ", "genotype", " ", 
             "frequencies", " ", 
             RowBox[{"(", 
              RowBox[{
              "common", " ", "process", " ", "with", " ", "other", " ", 
               "figs"}], ")"}]}], "..."}], "..."}], ".."}], "*)"}], "\n", 
        RowBox[{"Xbibun", "=", 
         RowBox[{"Table", "[", 
          RowBox[{
           RowBox[{
            RowBox[{
             RowBox[{"x", "[", "i", "]"}], "'"}], "[", "t", "]"}], ",", 
           RowBox[{"{", 
            RowBox[{"i", ",", "1", ",", "S"}], "}"}]}], "]"}]}], ";", "\n", 
        RowBox[{"fbibun", "=", 
         RowBox[{"Flatten", "[", 
          RowBox[{"Table", "[", 
           RowBox[{
            RowBox[{
             RowBox[{
              RowBox[{"f", "[", 
               RowBox[{"i", ",", "j"}], "]"}], "'"}], "[", "t", "]"}], ",", 
            RowBox[{"{", 
             RowBox[{"i", ",", "1", ",", "S"}], "}"}], ",", 
            RowBox[{"{", 
             RowBox[{"j", ",", "1", ",", "Ng"}], "}"}]}], "]"}], "]"}]}], ";",
         "\n", "\[IndentingNewLine]", 
        RowBox[{"fbibun", "=", 
         RowBox[{"Partition", "[", 
          RowBox[{"fbibun", ",", "Ng"}], "]"}]}], ";", "\n", 
        RowBox[{
         RowBox[{
          RowBox[{"Do", "[", 
           RowBox[{
            RowBox[{
             RowBox[{"fbibun", "[", 
              RowBox[{"[", "i", "]"}], "]"}], "=", 
             RowBox[{"Delete", "[", 
              RowBox[{
               RowBox[{"fbibun", "[", 
                RowBox[{"[", "i", "]"}], "]"}], ",", "Ng"}], "]"}]}], ",", 
            RowBox[{"{", 
             RowBox[{"i", ",", "S"}], "}"}]}], "]"}], "\n", "fbibun"}], "=", 
         RowBox[{"Flatten", "[", "fbibun", "]"}]}], ";", "\n", "\n", 
        RowBox[{"Xeq", "=", 
         RowBox[{"Table", "[", 
          RowBox[{
           RowBox[{
            RowBox[{"Xbibun", "[", 
             RowBox[{"[", "i", "]"}], "]"}], "\[Equal]", 
            RowBox[{"IntMatrix", "[", 
             RowBox[{"[", "i", "]"}], "]"}]}], ",", 
           RowBox[{"{", 
            RowBox[{"i", ",", "1", ",", "S"}], "}"}]}], "]"}]}], ";", "\n", 
        RowBox[{"feq", "=", 
         RowBox[{"Table", "[", 
          RowBox[{
           RowBox[{
            RowBox[{"fbibun", "[", 
             RowBox[{"[", "i", "]"}], "]"}], "==", 
            RowBox[{
             RowBox[{"Flatten", "[", "Replicator", "]"}], "[", 
             RowBox[{"[", "i", "]"}], "]"}]}], ",", 
           RowBox[{"{", 
            RowBox[{"i", ",", "1", ",", 
             RowBox[{"S", "*", 
              RowBox[{"(", 
               RowBox[{"Ng", "-", "1"}], ")"}]}]}], "}"}]}], "]"}]}], ";", 
        "\[IndentingNewLine]", "\n", 
        RowBox[{"Equations", "=", 
         RowBox[{"Join", "[", 
          RowBox[{"Xeq", ",", "feq"}], "]"}]}], ";", "\n", 
        "\[IndentingNewLine]", 
        RowBox[{"initialX", "=", 
         RowBox[{"Table", "[", 
          RowBox[{
           RowBox[{
            RowBox[{
             RowBox[{"x", "[", "i", "]"}], "[", "0", "]"}], "\[Equal]", 
            RowBox[{"initialx", "[", 
             RowBox[{"[", "i", "]"}], "]"}]}], ",", 
           RowBox[{"{", 
            RowBox[{"i", ",", "1", ",", "S"}], "}"}]}], "]"}]}], ";", "\n", 
        RowBox[{"Initialf", "=", 
         RowBox[{"Partition", "[", 
          RowBox[{
           RowBox[{"RandomReal", "[", 
            RowBox[{
             RowBox[{"{", 
              RowBox[{"0", ",", "1"}], "}"}], ",", 
             RowBox[{"S", "*", "Ng"}]}], "]"}], ",", 
           RowBox[{"{", "Ng", "}"}]}], "]"}]}], ";", "\n", 
        RowBox[{"Initialf", "=", 
         RowBox[{"Flatten", "[", 
          FractionBox["Initialf", 
           RowBox[{"Table", "[", 
            RowBox[{
             RowBox[{"Total", "[", 
              RowBox[{"Initialf", "[", 
               RowBox[{"[", "i", "]"}], "]"}], "]"}], ",", 
             RowBox[{"{", 
              RowBox[{"i", ",", "1", ",", "S"}], "}"}]}], "]"}]], "]"}]}], 
        ";", "\n", "\[IndentingNewLine]", 
        RowBox[{"InitialF", "=", 
         RowBox[{"Table", "[", 
          RowBox[{
           RowBox[{
            RowBox[{
             RowBox[{"Flatten", "[", 
              RowBox[{"Table", "[", 
               RowBox[{
                RowBox[{
                 RowBox[{"f", "[", 
                  RowBox[{"i", ",", "j"}], "]"}], "[", "0", "]"}], ",", 
                RowBox[{"{", 
                 RowBox[{"i", ",", "1", ",", "S"}], "}"}], ",", 
                RowBox[{"{", 
                 RowBox[{"j", ",", "1", ",", "Ng"}], "}"}]}], "]"}], "]"}], 
             "[", 
             RowBox[{"[", "i", "]"}], "]"}], "==", 
            RowBox[{"Initialf", "[", 
             RowBox[{"[", "i", "]"}], "]"}]}], ",", 
           RowBox[{"{", 
            RowBox[{"i", ",", "1", ",", 
             RowBox[{"S", "*", "Ng"}]}], "}"}]}], "]"}]}], ";", "\n", 
        RowBox[{"InitialF", "=", 
         RowBox[{"Partition", "[", 
          RowBox[{"InitialF", ",", "Ng"}], "]"}]}], ";", "\n", 
        RowBox[{
         RowBox[{
          RowBox[{"Do", "[", 
           RowBox[{
            RowBox[{
             RowBox[{"InitialF", "[", 
              RowBox[{"[", "i", "]"}], "]"}], "=", 
             RowBox[{"Delete", "[", 
              RowBox[{
               RowBox[{"InitialF", "[", 
                RowBox[{"[", "i", "]"}], "]"}], ",", "Ng"}], "]"}]}], ",", 
            RowBox[{"{", 
             RowBox[{"i", ",", "S"}], "}"}]}], "]"}], "\n", "InitialF"}], "=", 
         RowBox[{"Flatten", "[", "InitialF", "]"}]}], ";", "\n", 
        "\[IndentingNewLine]", 
        RowBox[{"DiffEq", "=", 
         RowBox[{"Join", "[", 
          RowBox[{"Equations", ",", "initialX", ",", "InitialF"}], "]"}]}], 
        ";", "\n", 
        RowBox[{"fhensu", "=", 
         RowBox[{"Partition", "[", 
          RowBox[{
           RowBox[{"Flatten", "[", 
            RowBox[{"Table", "[", 
             RowBox[{
              RowBox[{"f", "[", 
               RowBox[{"i", ",", "j"}], "]"}], ",", 
              RowBox[{"{", 
               RowBox[{"i", ",", "1", ",", "S"}], "}"}], ",", 
              RowBox[{"{", 
               RowBox[{"j", ",", "1", ",", "Ng"}], "}"}]}], "]"}], "]"}], ",",
            "Ng"}], "]"}]}], ";", "\n", 
        RowBox[{
         RowBox[{
          RowBox[{"Do", "[", 
           RowBox[{
            RowBox[{
             RowBox[{"fhensu", "[", 
              RowBox[{"[", "i", "]"}], "]"}], "=", 
             RowBox[{"Delete", "[", 
              RowBox[{
               RowBox[{"fhensu", "[", 
                RowBox[{"[", "i", "]"}], "]"}], ",", "Ng"}], "]"}]}], ",", 
            RowBox[{"{", 
             RowBox[{"i", ",", "S"}], "}"}]}], "]"}], "\n", "fhensu"}], "=", 
         RowBox[{"Flatten", "[", "fhensu", "]"}]}], ";", "\n", 
        RowBox[{"Hensu", "=", 
         RowBox[{"Join", "[", 
          RowBox[{
           RowBox[{"Table", "[", 
            RowBox[{
             RowBox[{"x", "[", "i", "]"}], ",", 
             RowBox[{"{", 
              RowBox[{"i", ",", "1", ",", "S"}], "}"}]}], "]"}], ",", 
           "fhensu"}], "]"}]}], ";", "\[IndentingNewLine]", 
        RowBox[{"(*", 
         RowBox[{
          RowBox[{
           RowBox[{
            RowBox[{
             RowBox[{
              RowBox[{
               RowBox[{"...", "..."}], "..."}], ".", "Build"}], " ", "the", 
             " ", "differential", " ", "equations", " ", "of", " ", 
             "population", " ", "sizes", " ", "and", " ", "genotype", " ", 
             "frequencies", " ", 
             RowBox[{"(", "finish", ")"}]}], "..."}], "..."}], ".."}], "*)"}],
         "\[IndentingNewLine]", 
        RowBox[{"s", "=", 
         RowBox[{"NDSolve", "[", 
          RowBox[{"DiffEq", ",", "Hensu", ",", 
           RowBox[{"{", 
            RowBox[{"t", ",", "0", ",", "gener"}], "}"}], ",", 
           RowBox[{"MaxSteps", "\[Rule]", "Infinity"}], ",", 
           RowBox[{"PrecisionGoal", "\[Rule]", "Automatic"}], ",", 
           RowBox[{"AccuracyGoal", "\[Rule]", "Automatic"}]}], 
          RowBox[{"(*", 
           RowBox[{",", 
            RowBox[{"Method", "->", 
             RowBox[{"{", 
              RowBox[{
              "\"\<EquationSimplification\>\"", "->", "\"\<Solve\>\""}], 
              "}"}]}]}], "*)"}], "]"}]}], ";", "\[IndentingNewLine]", 
        "\[IndentingNewLine]", 
        RowBox[{"listlast", "=", 
         RowBox[{"Flatten", "[", 
          RowBox[{"Table", "[", 
           RowBox[{
            RowBox[{"Evaluate", "[", 
             RowBox[{
              RowBox[{
               RowBox[{"Transpose", "[", "popsize", "]"}], "[", 
               RowBox[{"[", "1", "]"}], "]"}], "/.", "s"}], "]"}], ",", 
            RowBox[{"{", 
             RowBox[{"t", ",", "gener", ",", "gener"}], "}"}]}], "]"}], 
          "]"}]}], ";", "\n", "\[IndentingNewLine]", 
        RowBox[{"listpersist", "=", 
         RowBox[{"{", "}"}]}], ";", "\[IndentingNewLine]", 
        RowBox[{"Do", "[", 
         RowBox[{
          RowBox[{"If", "[", 
           RowBox[{
            RowBox[{
             RowBox[{"listlast", "[", 
              RowBox[{"[", "i", "]"}], "]"}], ">", 
             SuperscriptBox["10", 
              RowBox[{"-", "5"}]]}], ",", 
            RowBox[{"AppendTo", "[", 
             RowBox[{"listpersist", ",", 
              RowBox[{"listlast", "[", 
               RowBox[{"[", "i", "]"}], "]"}]}], "]"}]}], "]"}], ",", 
          RowBox[{"{", 
           RowBox[{"i", ",", "1", ",", "S"}], "}"}]}], "]"}], ";", 
        "\[IndentingNewLine]", "\[IndentingNewLine]", 
        RowBox[{"listfra", "=", 
         RowBox[{"Flatten", "[", 
          RowBox[{"Table", "[", 
           RowBox[{
            RowBox[{"Evaluate", "[", 
             RowBox[{
              RowBox[{"Transpose", "[", 
               RowBox[{"Partition", "[", 
                RowBox[{
                 RowBox[{"F", "[", 
                  RowBox[{"[", "1", "]"}], "]"}], ",", "S"}], "]"}], "]"}], "/.",
               "s"}], "]"}], ",", 
            RowBox[{"{", 
             RowBox[{"t", ",", "gener", ",", "gener"}], "}"}]}], "]"}], 
          "]"}]}], ";", "\n", 
        RowBox[{"Do", "[", "\[IndentingNewLine]", 
         RowBox[{
          RowBox[{"If", "[", 
           RowBox[{
            RowBox[{
             RowBox[{"listfra", "[", 
              RowBox[{"[", "i", "]"}], "]"}], ">", "0.99999"}], ",", 
            RowBox[{
             RowBox[{"listfra", "[", 
              RowBox[{"[", "i", "]"}], "]"}], "=", "1"}], ",", 
            RowBox[{"If", "[", 
             RowBox[{
              RowBox[{
               RowBox[{"listfra", "[", 
                RowBox[{"[", "i", "]"}], "]"}], "<", 
               SuperscriptBox["10", 
                RowBox[{"-", "5"}]]}], ",", 
              RowBox[{
               RowBox[{"listfra", "[", 
                RowBox[{"[", "i", "]"}], "]"}], "=", "0"}]}], "]"}]}], "]"}], 
          ",", 
          RowBox[{"{", 
           RowBox[{"i", ",", "1", ",", 
            RowBox[{"S", "*", "Ng"}]}], "}"}]}], "]"}], ";", 
        "\[IndentingNewLine]", "\[IndentingNewLine]", 
        RowBox[{"AppendTo", "[", 
         RowBox[{"listlistpersit", ",", 
          RowBox[{"{", 
           RowBox[{
            FractionBox[
             RowBox[{"Length", "[", "listpersist", "]"}], "S"], ",", 
            RowBox[{"S", "-", 
             RowBox[{"Count", "[", 
              RowBox[{"listfra", ",", "1"}], "]"}]}]}], "}"}]}], "]"}]}], ",", 
       RowBox[{"{", "1000", "}"}]}], "]"}], ";", "\[IndentingNewLine]", 
     RowBox[{"AppendTo", "[", 
      RowBox[{"listdata", ",", 
       FractionBox[
        RowBox[{"Count", "[", 
         RowBox[{
          RowBox[{
           RowBox[{"Transpose", "[", "listlistpersit", "]"}], "[", 
           RowBox[{"[", "1", "]"}], "]"}], ",", "1"}], "]"}], "1000"]}], 
      "]"}]}], ",", 
    RowBox[{"{", 
     RowBox[{"Ng", ",", "2", ",", "2", ",", "1"}], "}"}]}], "]"}], "//", 
  "Timing"}]}], "Input",
 CellGroupingRules->{GroupTogetherGrouping, 10000.},
 CellChangeTimes->{{3.6585364116518087`*^9, 3.658536459693468*^9}, {
   3.658536504469247*^9, 3.658536504766122*^9}, {3.658536666612805*^9, 
   3.6585367734006147`*^9}, {3.6585368368572917`*^9, 
   3.6585368515024843`*^9}, {3.6585369270601025`*^9, 3.658536943260749*^9}, {
   3.6585369733497505`*^9, 3.65853703357683*^9}, {3.658537116020262*^9, 
   3.6585371367908*^9}, {3.6585372072745547`*^9, 3.6585372074151917`*^9}, {
   3.658537244443879*^9, 3.6585372642938824`*^9}, {3.65853730747499*^9, 
   3.6585373227006006`*^9}, 3.658537660802597*^9, {3.6585377035293217`*^9, 
   3.658537730365551*^9}, {3.658537769020937*^9, 3.6585378216003237`*^9}, {
   3.658537858781357*^9, 3.6585378714262753`*^9}, 3.6585379134328127`*^9, {
   3.6585379773121004`*^9, 3.6585380900860524`*^9}, 3.6585381283912992`*^9, {
   3.658598943229515*^9, 3.658598953884548*^9}, {3.658605595540598*^9, 
   3.658605635663591*^9}, 3.658605721024641*^9, {3.658605780877142*^9, 
   3.658605781517764*^9}, {3.658605838222623*^9, 3.658605838503849*^9}, {
   3.6586061661113014`*^9, 3.658606186685521*^9}, 3.658606233234227*^9, 
   3.658606266211129*^9, {3.6586063099391675`*^9, 3.6586063102047925`*^9}, {
   3.658606380842667*^9, 3.658606401429715*^9}, {3.658606479315344*^9, 
   3.6586064796434712`*^9}, 3.658606545064646*^9, 3.6586075750134015`*^9, 
   3.658607623310438*^9, {3.658607702857133*^9, 3.6586077029352865`*^9}, {
   3.6586078272527084`*^9, 3.658607865228383*^9}, 3.658607898645027*^9, {
   3.658607935873809*^9, 3.6586079645870523`*^9}, {3.658607996111702*^9, 
   3.6586080108041625`*^9}, {3.6586080663257465`*^9, 
   3.6586080666851254`*^9}, {3.6586081163130937`*^9, 3.6586081851238356`*^9}, 
   3.717973785801366*^9, 3.7179738159675665`*^9, {3.717973990463726*^9, 
   3.717973991811759*^9}, {3.7395742056416883`*^9, 3.7395742160641966`*^9}, {
   3.7395742639814453`*^9, 3.739574264950196*^9}, {3.7395743346884556`*^9, 
   3.7395743731648607`*^9}, {3.7395744232194247`*^9, 3.7395744261108403`*^9}, 
   3.739574552231726*^9, 3.7395746661810045`*^9, {3.7395747088154554`*^9, 
   3.739574768830989*^9}, 3.739574863141653*^9, {3.7400820720409155`*^9, 
   3.740082072447191*^9}, {3.740082176809939*^9, 3.7400821896258073`*^9}, {
   3.740082731009309*^9, 3.7400827311968136`*^9}, 3.740082852594479*^9, 
   3.740084727096555*^9, {3.740441446857095*^9, 3.7404414494985647`*^9}, {
   3.740441562032075*^9, 3.740441566157688*^9}, {3.740448804260571*^9, 
   3.7404488070732965`*^9}, 3.7404488734702435`*^9, {3.7404490498582635`*^9, 
   3.740449050623901*^9}, {3.744487051884793*^9, 3.7444870615266085`*^9}, 
   3.744487738302496*^9, {3.7444881178517494`*^9, 3.7444881180861373`*^9}, {
   3.748890941892379*^9, 3.748890977150566*^9}, {3.748891079530985*^9, 
   3.748891079749732*^9}, 3.748891126527536*^9, {3.748891463592635*^9, 
   3.7488914722970057`*^9}, {3.7488922950660844`*^9, 3.748892300754408*^9}, {
   3.749322827226403*^9, 3.749322852215841*^9}, {3.749322885967701*^9, 
   3.749322887406554*^9}, {3.7493274099234366`*^9, 3.7493274103765216`*^9}, {
   3.749327689214819*^9, 3.7493276893398314`*^9}, 3.7493277315411654`*^9, 
   3.7493278494462614`*^9, 3.7493284558273125`*^9, 3.7493285136736984`*^9, {
   3.7497589570867014`*^9, 3.7497590099590564`*^9}, {3.7497592409081974`*^9, 
   3.749759282131826*^9}, {3.7497593771627855`*^9, 3.7497593784913535`*^9}, {
   3.7497594611801777`*^9, 3.7497594709946136`*^9}, {3.7497595047815046`*^9, 
   3.7497595142058897`*^9}, {3.74975980086167*^9, 3.749759814630039*^9}, {
   3.7497611124872227`*^9, 3.7497611151906233`*^9}, {3.750013278035082*^9, 
   3.7500132885548286`*^9}, {3.7500136621494904`*^9, 3.750013662378095*^9}, 
   3.750645726541144*^9, {3.751137938234677*^9, 3.7511379535187597`*^9}, 
   3.7511380101414266`*^9, {3.751138502238783*^9, 3.7511385031143246`*^9}, {
   3.751138778720216*^9, 3.751138779610875*^9}, {3.7511389720074387`*^9, 
   3.7511389729761286`*^9}, {3.7511391434840775`*^9, 
   3.7511391455938554`*^9}, {3.7511394159661202`*^9, 3.751139416813594*^9}, {
   3.771273042015534*^9, 3.7712730612293997`*^9}, {3.7712731607687035`*^9, 
   3.7712731657216673`*^9}, 3.771274774497458*^9, {3.7712758154548635`*^9, 
   3.7712758177738457`*^9}, {3.7712761620909257`*^9, 
   3.7712761637919135`*^9}, {3.7712763342898026`*^9, 
   3.7712764046438346`*^9}, {3.771287888950083*^9, 3.7712879115642242`*^9}, {
   3.7712879955074215`*^9, 3.7712879975708733`*^9}, {3.7712882154950676`*^9, 
   3.7712882157138133`*^9}, {3.771289029289123*^9, 3.7712890611093855`*^9}, {
   3.7712890925026493`*^9, 3.7712890926749263`*^9}, {3.7712893239504347`*^9, 
   3.77128932488853*^9}, {3.771289462923601*^9, 3.7712894638732686`*^9}, {
   3.771289553342184*^9, 3.771289554339471*^9}, {3.7712896103528805`*^9, 
   3.7712896112843423`*^9}, {3.7712897185218115`*^9, 
   3.7712897282640896`*^9}, {3.771289768789695*^9, 3.7712897697006555`*^9}, {
   3.771289825973881*^9, 3.771289827141698*^9}, {3.7712899419795656`*^9, 
   3.7712899521065116`*^9}, {3.7712901198066063`*^9, 
   3.7712901212904215`*^9}, {3.771290245870249*^9, 3.7712902575099363`*^9}, 
   3.7712903162705665`*^9, {3.7712903636513367`*^9, 3.7712903729203906`*^9}, {
   3.771290428729211*^9, 3.771290429541206*^9}, {3.7712905046348195`*^9, 
   3.7712905056026897`*^9}, {3.771290594831403*^9, 3.7712905957072*^9}, {
   3.771290656499048*^9, 3.7712906566552825`*^9}, {3.7712907029388523`*^9, 
   3.7712907039232206`*^9}, {3.7712907763600383`*^9, 
   3.7712907772977123`*^9}, {3.7712908779205217`*^9, 3.771290879061926*^9}, {
   3.771291071709156*^9, 3.771291080241245*^9}, {3.7715256027322655`*^9, 
   3.771525623728222*^9}, {3.7715273189096594`*^9, 3.7715273231766224`*^9}, {
   3.7717889768447466`*^9, 3.771788977910741*^9}, {3.771789047940303*^9, 
   3.7717890488273153`*^9}, {3.771789085558628*^9, 3.7717890864706087`*^9}, {
   3.77178916654125*^9, 3.7717891674703054`*^9}, {3.771789270908103*^9, 
   3.7717892718990955`*^9}, {3.771789393533074*^9, 3.771789511056037*^9}, {
   3.7717895413372817`*^9, 3.7717895422963133`*^9}, {3.7717896142518916`*^9, 
   3.7717896152118983`*^9}, {3.7717896717113276`*^9, 
   3.7717896725583315`*^9}, {3.771789740273878*^9, 3.7717897993503494`*^9}, {
   3.771789838134686*^9, 3.771789839095709*^9}, {3.7717898970501347`*^9, 
   3.7717898982211733`*^9}, {3.771790188936514*^9, 3.7717902256167665`*^9}, {
   3.7717902653331013`*^9, 3.7717902684191265`*^9}, {3.7717903300326176`*^9, 
   3.7717903308789425`*^9}, {3.771790379829045*^9, 3.771790381604056*^9}, {
   3.7717914191693697`*^9, 3.771791421050372*^9}, 3.783636124692498*^9, {
   3.783636174129216*^9, 3.783636235727631*^9}, {3.7836362855069056`*^9, 
   3.7836363198086567`*^9}, {3.7837171135589375`*^9, 
   3.7837171641864986`*^9}, {3.783717986708556*^9, 3.7837179893032756`*^9}, {
   3.7837182990852013`*^9, 3.7837182999293747`*^9}, {3.7837187145885277`*^9, 
   3.783718715745254*^9}, {3.7837190093807287`*^9, 3.783719010209214*^9}, {
   3.7837221238583574`*^9, 3.7837221248120475`*^9}, 3.783722618052487*^9, {
   3.78372303604468*^9, 3.7837230382015023`*^9}, {3.783723360355372*^9, 
   3.7837233613080316`*^9}, {3.7837236483894024`*^9, 3.783723649312086*^9}, {
   3.783724459025529*^9, 3.783724461448166*^9}, 3.7837247446657686`*^9, {
   3.7837249783156443`*^9, 3.78372497912819*^9}, {3.7837252373811436`*^9, 
   3.7837252381477776`*^9}, {3.7837255203038816`*^9, 3.783725521180191*^9}, {
   3.7837258701884995`*^9, 3.7837258710480547`*^9}, {3.7837263047773347`*^9, 
   3.783726314141525*^9}, {3.7837305726976585`*^9, 3.783730573525297*^9}, {
   3.783730859181511*^9, 3.783730860090231*^9}, {3.783731151639245*^9, 
   3.783731152592371*^9}, {3.7837314887626643`*^9, 3.7837314899344053`*^9}, {
   3.78373194574413*^9, 3.7837319560115776`*^9}, {3.7837322399357944`*^9, 
   3.783732240889304*^9}, {3.7837325590344067`*^9, 3.783732560127798*^9}, {
   3.783732908289546*^9, 3.7837329091055*^9}, {3.7837332881685867`*^9, 
   3.7837332893717127`*^9}, {3.783733796206338*^9, 3.7837338065991745`*^9}, {
   3.7837341128867817`*^9, 3.7837341140138345`*^9}, {3.7837344585123034`*^9, 
   3.7837344599429197`*^9}, {3.783734783396383*^9, 3.7837347842934465`*^9}, {
   3.783735125186424*^9, 3.783735126342749*^9}, {3.783735580023309*^9, 
   3.783735584430422*^9}, {3.783735873576355*^9, 3.7837358745000734`*^9}, {
   3.783736172292618*^9, 3.783736173151996*^9}, {3.7837972048774014`*^9, 
   3.7837972063793736`*^9}, {3.7837976284430265`*^9, 3.783797629275032*^9}, {
   3.783798124558255*^9, 3.7837981247303143`*^9}, {3.7837985864573717`*^9, 
   3.7837985875434227`*^9}, {3.783799027492787*^9, 3.783799028515786*^9}, {
   3.7837994448237925`*^9, 3.783799449365781*^9}, {3.7837997737938905`*^9, 
   3.7837997746578903`*^9}, 3.7838001118077955`*^9, {3.7838003972652187`*^9, 
   3.7838003981903324`*^9}, {3.7838008528126693`*^9, 
   3.7838008537093253`*^9}, {3.783801182063573*^9, 3.783801182970047*^9}, {
   3.783801561260929*^9, 3.783801563063891*^9}, {3.783801987700981*^9, 
   3.7838019980232563`*^9}, {3.7838022657514668`*^9, 
   3.7838022666628003`*^9}, {3.7838025793858275`*^9, 3.783802580866572*^9}, {
   3.783802907346218*^9, 3.783802908191081*^9}, {3.7838032844939194`*^9, 
   3.783803285964862*^9}, {3.783803773410458*^9, 3.7838037784972687`*^9}, {
   3.7838041019461*^9, 3.7838041027260203`*^9}, {3.7838044508015885`*^9, 
   3.7838044517766013`*^9}, {3.783804826929073*^9, 3.783804827808074*^9}, {
   3.7838052068677893`*^9, 3.7838052079365067`*^9}, {3.7838057613075647`*^9, 
   3.7838057614637847`*^9}, {3.783886361604596*^9, 3.7838863625626173`*^9}, {
   3.7838899402126436`*^9, 3.783889941044631*^9}, {3.783890290023111*^9, 
   3.7838902909491076`*^9}, {3.783890617712244*^9, 3.7838906186082306`*^9}, {
   3.783891115443528*^9, 3.783891116290529*^9}, {3.7838917199992247`*^9, 
   3.7838917404142246`*^9}, {3.783892050011629*^9, 3.783892050890566*^9}, {
   3.78389245298868*^9, 3.7838924539749484`*^9}, {3.783892809865494*^9, 
   3.7838928108721037`*^9}, {3.7838932915810432`*^9, 
   3.7838932930371904`*^9}, {3.7838938811186204`*^9, 3.783893894067482*^9}, {
   3.7838942807416725`*^9, 3.7838942816376724`*^9}, {3.7838946283045387`*^9, 
   3.783894629632537*^9}, {3.783894987394743*^9, 3.783894988530548*^9}, {
   3.783895404563086*^9, 3.783895405443087*^9}, {3.783895951277484*^9, 
   3.78389595666788*^9}, {3.7838962772547164`*^9, 3.7838962799434366`*^9}, {
   3.7838966046099534`*^9, 3.7838966054601564`*^9}, {3.783896972958353*^9, 
   3.783896973986892*^9}, {3.783897336977734*^9, 3.7838973380813766`*^9}, {
   3.783897845571229*^9, 3.7838978519167304`*^9}, {3.783898154492197*^9, 
   3.78389815539462*^9}, {3.7838984329869027`*^9, 3.783898433950568*^9}, {
   3.7838987630006094`*^9, 3.783898763947893*^9}, {3.783899155020235*^9, 
   3.7838991561402335`*^9}, {3.783899616993641*^9, 3.783899623104252*^9}, {
   3.7838999356121535`*^9, 3.7838999363419704`*^9}, {3.783900208806054*^9, 
   3.783900209618281*^9}, {3.783900524836028*^9, 3.7839005259720297`*^9}, {
   3.7839008829306498`*^9, 3.783900883867602*^9}, {3.783902123913499*^9, 
   3.783902134434881*^9}, {3.783902484931337*^9, 3.7839024858534594`*^9}, {
   3.783902830479012*^9, 3.783902831370638*^9}, {3.783903165896041*^9, 
   3.7839031678174963`*^9}, {3.783903611362438*^9, 3.7839036123694615`*^9}, {
   3.7839040470535*^9, 3.7839040560079527`*^9}, {3.7839043832508907`*^9, 
   3.7839043842409286`*^9}, {3.7839046925278673`*^9, 
   3.7839046934538555`*^9}, {3.7839050906211224`*^9, 
   3.7839050918242626`*^9}, {3.783905572012066*^9, 3.7839055729177217`*^9}, {
   3.7839060254613857`*^9, 3.7839060305473995`*^9}, {3.783906370466317*^9, 
   3.7839063712503104`*^9}, {3.78390670791181*^9, 3.7839067086937013`*^9}, {
   3.783907098004967*^9, 3.783907098817485*^9}, {3.7839074538390865`*^9, 
   3.783907455982086*^9}, {3.7839078595489535`*^9, 3.783907868623083*^9}, {
   3.7839081643156757`*^9, 3.7839081653076644`*^9}, {3.7839084586894035`*^9, 
   3.7839084595940638`*^9}, {3.7839088037914534`*^9, 3.783908804588407*^9}, {
   3.783909172663513*^9, 3.783909173640353*^9}, {3.783909662907649*^9, 
   3.7839096710200396`*^9}, {3.783973894006791*^9, 3.7839738949667916`*^9}, {
   3.7839742813228006`*^9, 3.783974282150794*^9}, {3.7839746485177913`*^9, 
   3.783974649333791*^9}, {3.783975030053698*^9, 3.7839750308856845`*^9}, {
   3.783975501328229*^9, 3.783975506617159*^9}, {3.7839758015086546`*^9, 
   3.783975802308651*^9}, {3.783976118738471*^9, 3.783976119601469*^9}, {
   3.7839764795840015`*^9, 3.7839764804490027`*^9}, {3.7839769057140646`*^9, 
   3.783976906689052*^9}, 3.783977382780055*^9, {3.7839783624784613`*^9, 
   3.78397837545547*^9}, {3.7839787205246277`*^9, 3.7839787214676385`*^9}, {
   3.783979128140645*^9, 3.7839791290206413`*^9}, {3.783979710957819*^9, 
   3.7839797119270544`*^9}, {3.7839800906995635`*^9, 3.7839800915496416`*^9}, 
   3.7839810159846087`*^9, {3.7839815102856917`*^9, 3.7839815112126927`*^9}, {
   3.783982122695263*^9, 3.783982123622289*^9}, {3.7839824613002243`*^9, 
   3.7839824621149564`*^9}, {3.783982848372943*^9, 3.783982849299199*^9}, {
   3.783983158521739*^9, 3.7839831651435337`*^9}, 3.7842343130363817`*^9, 
   3.7842348523850374`*^9, {3.784583641729148*^9, 3.784583665104147*^9}, {
   3.7845837709340324`*^9, 3.784583785257447*^9}, {3.7845846406100492`*^9, 
   3.78458464540853*^9}, {3.7845936194495983`*^9, 3.7845936392194433`*^9}, {
   3.7845942339861*^9, 3.7845942402060814`*^9}, {3.7845948019931154`*^9, 
   3.784594802790098*^9}, {3.784595727723072*^9, 3.784595728019947*^9}, {
   3.7845965209536705`*^9, 3.78459652181316*^9}, {3.784837036124113*^9, 
   3.7848370495798855`*^9}, {3.78483782519634*^9, 3.784837826056227*^9}, {
   3.785616676485346*^9, 3.785616822532124*^9}, {3.7856168820458107`*^9, 
   3.785616914847046*^9}, {3.785617082147711*^9, 3.785617084599184*^9}, {
   3.7856171154159193`*^9, 3.785617270377222*^9}, 3.7856174666853533`*^9}],

Cell[BoxData[
 RowBox[{"listdata", "//", "N"}]], "Input",
 CellGroupingRules->{GroupTogetherGrouping, 10000.},
 CellChangeTimes->{{3.783636299505748*^9, 3.783636300180763*^9}, {
   3.783903615120103*^9, 3.7839036170084195`*^9}, {3.7839074583331313`*^9, 
   3.7839074590530996`*^9}, {3.783908447786358*^9, 3.7839084491432347`*^9}, 
   3.7856174666854258`*^9}],

Cell[BoxData[
 RowBox[{"(*", 
  RowBox[{
   RowBox[{"Case", " ", "of", " ", "Ng"}], "=", "1"}], "*)"}]], "Input",
 CellGroupingRules->{GroupTogetherGrouping, 10000.},
 CellChangeTimes->{{3.78561737757935*^9, 3.7856173923860493`*^9}, 
   3.7856174666854763`*^9}],

Cell[BoxData[
 RowBox[{"(*", 
  RowBox[{
  "r", " ", "and", " ", "a", " ", "are", " ", "determined", " ", "by", " ", 
   "the", " ", "follwoing", " ", "step"}], "*)"}]], "Input",
 CellGroupingRules->{GroupTogetherGrouping, 10000.},
 CellChangeTimes->{{3.785617407154653*^9, 3.785617466685522*^9}}],

Cell[BoxData[{
 RowBox[{
  RowBox[{"r0", "=", 
   RowBox[{
    RowBox[{"10", 
     RowBox[{"RandomVariate", "[", 
      RowBox[{
       RowBox[{"BetaDistribution", "[", 
        RowBox[{"m", ",", "m"}], "]"}], ",", "S"}], "]"}]}], "+", "0.011"}]}],
   ";"}], "\[IndentingNewLine]", 
 RowBox[{
  RowBox[{
   RowBox[{"r", "=", 
    RowBox[{"0.05", " ", "r0"}]}], ";"}], " ", 
  RowBox[{"(*", 
   RowBox[{"grwoth", " ", "rates"}], "*)"}]}], "\[IndentingNewLine]", 
 RowBox[{
  RowBox[{"a0", "=", 
   RowBox[{
    RowBox[{"10", 
     RowBox[{"RandomVariate", "[", 
      RowBox[{
       RowBox[{"BetaDistribution", "[", 
        RowBox[{"m", ",", "m"}], "]"}], ",", 
       RowBox[{"{", 
        RowBox[{"S", ",", "S"}], "}"}]}], "]"}]}], "+", "0.011"}]}], 
  ";"}], "\[IndentingNewLine]", 
 RowBox[{
  RowBox[{
   RowBox[{"a", "=", 
    RowBox[{"0.05", "a0"}]}], ";"}], 
  RowBox[{"(*", 
   RowBox[{"consumption", " ", "rates"}], "*)"}]}]}], "Input",
 CellGroupingRules->{GroupTogetherGrouping, 10000.},
 CellChangeTimes->{3.7856174666855717`*^9}]
}, Closed]],

Cell[BoxData["\[IndentingNewLine]"], "Input",
 CellChangeTimes->{3.785617619768622*^9}],

Cell[CellGroupData[{

Cell[BoxData[
 RowBox[{"(*", 
  RowBox[{"Fig", ".4", "cd", " ", 
   RowBox[{"(", 
    RowBox[{"cascade", " ", "food", " ", "web"}], " ", ")"}]}], 
  "*)"}]], "Input",
 CellGroupingRules->{GroupTogetherGrouping, 10000.},
 CellChangeTimes->{{3.7784619273250294`*^9, 3.7784619587872386`*^9}, {
   3.778462007870557*^9, 3.7784620237165165`*^9}, 3.7784626306083565`*^9, 
   3.7855422394600987`*^9, 3.7855426654941044`*^9, {3.785617486065916*^9, 
   3.785617489041685*^9}}],

Cell[BoxData[""], "Input",
 CellGroupingRules->{GroupTogetherGrouping, 10000.},
 CellChangeTimes->{{3.783722602437332*^9, 3.783722604126884*^9}, 
   3.785617466685286*^9, 3.785617497409684*^9}],

Cell[BoxData[{
 RowBox[{
  RowBox[{"S", "=", "10"}], ";", 
  RowBox[{"P", "=", "0.2"}], ";"}], "\[IndentingNewLine]", 
 RowBox[{
  RowBox[{
   RowBox[{"m", "=", "1"}], ";"}], 
  RowBox[{"(*", 
   RowBox[{
   "control", " ", "parameter", " ", "to", " ", "change", " ", 
    "interspecific", " ", "variation", " ", 
    RowBox[{"(", 
     RowBox[{
      RowBox[{"m", "=", " ", "100"}], ",", "10", ",", " ", "5", ",", " ", "2",
       ",", " ", 
      RowBox[{
      "1", " ", "were", " ", "tested", " ", "in", " ", "the", " ", "text"}]}],
      ")"}]}], "*)"}]}], "\[IndentingNewLine]", 
 RowBox[{
  RowBox[{
   RowBox[{"\[Sigma]", "=", "1"}], ";"}], 
  RowBox[{"(*", 
   RowBox[{
   "control", " ", "parameter", " ", "to", " ", "change", " ", "the", " ", 
    "genotype", " ", "variability", 
    RowBox[{"(", 
     RowBox[{
      RowBox[{"\[Sigma]", "=", "0.01"}], ",", "0.1", ",", "0.5", ",", 
      RowBox[{
      "1", " ", "were", " ", "tested", " ", "in", " ", "the", " ", 
       "text"}]}]}]}], "*)"}], "\[IndentingNewLine]"}], "\[IndentingNewLine]", 
 RowBox[{
  RowBox[{"listdata", "=", 
   RowBox[{"{", "}"}]}], ";"}], "\[IndentingNewLine]", 
 RowBox[{
  RowBox[{"Do", "[", "\[IndentingNewLine]", 
   RowBox[{
    RowBox[{
     RowBox[{"listlistpersit", "=", 
      RowBox[{"{", "}"}]}], ";", "\[IndentingNewLine]", 
     RowBox[{"Do", "[", "\[IndentingNewLine]", 
      StyleBox[
       RowBox[{"(*", 
        RowBox[{
        "here", " ", "the", " ", "disturbance", " ", "was", " ", "not", " ", 
         "considered", " ", "beacuse", " ", "the", " ", "disturbance", " ", 
         "never", " ", "affect", " ", "to", " ", "the", " ", "results", " ", 
         "and", " ", "for", " ", "avoiding", " ", "time", " ", "consuming"}], 
        "*)"}],
       FontColor->RGBColor[1, 0, 0]], 
      StyleBox["\[IndentingNewLine]",
       FontColor->RGBColor[1, 0, 0]], 
      StyleBox["\[IndentingNewLine]",
       FontColor->RGBColor[1, 0, 0]], 
      StyleBox[
       RowBox[{"(*", 
        RowBox[{"Assign", " ", "parameter", " ", "setting"}], " ", "*)"}],
       FontColor->RGBColor[1, 0, 0]], 
      StyleBox["\[IndentingNewLine]",
       FontColor->RGBColor[1, 0, 0]], "\[IndentingNewLine]", 
      RowBox[{
       RowBox[{
        RowBox[{"r0", "=", 
         RowBox[{
          RowBox[{"10", 
           RowBox[{"RandomVariate", "[", 
            RowBox[{
             RowBox[{"BetaDistribution", "[", 
              RowBox[{"m", ",", "m"}], "]"}], ",", "S"}], "]"}]}], "+", 
          "0.011"}]}], ";", 
        RowBox[{"(*", 
         RowBox[{"basal", " ", "growth", " ", "rates"}], "*)"}], "\n", 
        RowBox[{"rbunpupara", "=", 
         RowBox[{"Flatten", "[", 
          RowBox[{
           RowBox[{"Table", "[", 
            RowBox[{
             RowBox[{"NSolve", "[", 
              RowBox[{
               RowBox[{"{", 
                RowBox[{
                 RowBox[{
                  RowBox[{"r0", "[", 
                   RowBox[{"[", "i", "]"}], "]"}], "\[Equal]", 
                  RowBox[{"k", " ", "\[Theta]"}]}], ",", 
                 RowBox[{
                  RowBox[{"k", " ", 
                   SuperscriptBox["\[Theta]", "2"]}], "\[Equal]", 
                  "\[Sigma]"}]}], "}"}], ",", 
               RowBox[{"{", 
                RowBox[{"k", ",", "\[Theta]"}], "}"}]}], "]"}], ",", 
             RowBox[{"{", 
              RowBox[{"i", ",", "1", ",", "S"}], "}"}]}], "]"}], ",", "1"}], 
          "]"}]}], ";", "\n", 
        RowBox[{"rallbunpu", "=", 
         RowBox[{"0.05", " ", 
          RowBox[{"Table", "[", 
           RowBox[{
            RowBox[{"RandomVariate", "[", 
             RowBox[{
              RowBox[{"GammaDistribution", "[", 
               RowBox[{
                RowBox[{"rbunpupara", "[", 
                 RowBox[{"[", 
                  RowBox[{"i", ",", "1", ",", "2"}], "]"}], "]"}], ",", 
                RowBox[{"rbunpupara", "[", 
                 RowBox[{"[", 
                  RowBox[{"i", ",", "2", ",", "2"}], "]"}], "]"}]}], "]"}], 
              ",", "Ng"}], "]"}], ",", 
            RowBox[{"{", 
             RowBox[{"i", ",", "1", ",", "S"}], "}"}]}], "]"}]}]}], ";", 
        "\[IndentingNewLine]", 
        RowBox[{"r", "=", 
         RowBox[{"Flatten", "[", 
          RowBox[{"Transpose", "[", "rallbunpu", "]"}], "]"}]}], ";", 
        RowBox[{"(*", 
         RowBox[{"growth", " ", "rates"}], "*)"}], "\[IndentingNewLine]", 
        "\[IndentingNewLine]", 
        RowBox[{"a0", "=", 
         RowBox[{
          RowBox[{"10", 
           RowBox[{"RandomVariate", "[", 
            RowBox[{
             RowBox[{"BetaDistribution", "[", 
              RowBox[{"m", ",", "m"}], "]"}], ",", 
             RowBox[{"{", 
              RowBox[{"S", ",", "S"}], "}"}]}], "]"}]}], "+", "0.011"}]}], 
        ";", 
        RowBox[{"(*", 
         RowBox[{"basal", " ", "consumption", " ", "rates"}], "*)"}], 
        "\[IndentingNewLine]", "\n", 
        RowBox[{"abunpupara", "=", 
         RowBox[{"Transpose", "[", 
          RowBox[{"Table", "[", 
           RowBox[{
            RowBox[{"Table", "[", 
             RowBox[{
              RowBox[{"NSolve", "[", 
               RowBox[{
                RowBox[{"{", 
                 RowBox[{
                  RowBox[{
                   RowBox[{"a0", "[", 
                    RowBox[{"[", 
                    RowBox[{"i", ",", "j"}], "]"}], "]"}], "\[Equal]", 
                   RowBox[{"k", " ", "\[Theta]"}]}], ",", 
                  RowBox[{
                   RowBox[{"k", " ", 
                    SuperscriptBox["\[Theta]", "2"]}], "\[Equal]", 
                   "\[Sigma]"}]}], "}"}], ",", 
                RowBox[{"{", 
                 RowBox[{"k", ",", "\[Theta]"}], "}"}]}], "]"}], ",", 
              RowBox[{"{", 
               RowBox[{"i", ",", "1", ",", "S"}], "}"}]}], "]"}], ",", 
            RowBox[{"{", 
             RowBox[{"j", ",", "1", ",", "S"}], "}"}]}], "]"}], "]"}]}], ";", 
        "\n", 
        RowBox[{"abunpupara", "=", 
         RowBox[{"Partition", "[", 
          RowBox[{
           RowBox[{"Flatten", "[", 
            RowBox[{"abunpupara", ",", "2"}], "]"}], ",", "S"}], "]"}]}], ";",
         "\n", 
        RowBox[{"aallbunpu", "=", 
         RowBox[{"Table", "[", 
          RowBox[{
           RowBox[{"RandomVariate", "[", 
            RowBox[{
             RowBox[{"GammaDistribution", "[", 
              RowBox[{
               RowBox[{"abunpupara", "[", 
                RowBox[{"[", 
                 RowBox[{"i", ",", "j", ",", "1", ",", "2"}], "]"}], "]"}], 
               ",", 
               RowBox[{"abunpupara", "[", 
                RowBox[{"[", 
                 RowBox[{"i", ",", "j", ",", "2", ",", "2"}], "]"}], "]"}]}], 
              "]"}], ",", 
             RowBox[{"Ng", "*", "Ng"}]}], "]"}], ",", 
           RowBox[{"{", 
            RowBox[{"i", ",", "1", ",", "S"}], "}"}], ",", 
           RowBox[{"{", 
            RowBox[{"j", ",", "1", ",", "S"}], "}"}]}], "]"}]}], ";", "\n", 
        "\n", 
        RowBox[{"a", "=", 
         RowBox[{"0.05", 
          RowBox[{"Partition", "[", 
           RowBox[{
            RowBox[{"Flatten", "[", 
             RowBox[{"Table", "[", 
              RowBox[{
               RowBox[{"Transpose", "[", 
                RowBox[{"aallbunpu", "[", 
                 RowBox[{"[", "i", "]"}], "]"}], "]"}], ",", 
               RowBox[{"{", 
                RowBox[{"i", ",", "1", ",", "S"}], "}"}]}], "]"}], "]"}], ",", 
            RowBox[{"S", "*", "Ng"}]}], "]"}]}]}], ";", 
        RowBox[{"(*", 
         RowBox[{"consumption", " ", "rates"}], "*)"}], "\[IndentingNewLine]",
         "\[IndentingNewLine]", 
        RowBox[{"\[Epsilon]", "=", 
         RowBox[{"RandomReal", "[", 
          RowBox[{
           RowBox[{"{", 
            RowBox[{"1", ",", "1"}], "}"}], ",", "S"}], "]"}]}], ";", 
        "\[IndentingNewLine]", 
        RowBox[{"g", "=", " ", 
         RowBox[{"RandomReal", "[", 
          RowBox[{
           RowBox[{"{", 
            RowBox[{"0.2", ",", "0.2"}], "}"}], ",", 
           RowBox[{"{", 
            RowBox[{
             RowBox[{"Ng", "*", "S"}], ",", 
             RowBox[{"Ng", "*", "S"}]}], "}"}]}], "]"}]}], ";", 
        "\[IndentingNewLine]", "\n", "\[IndentingNewLine]", 
        RowBox[{"initialx", "=", " ", 
         RowBox[{"RandomReal", "[", 
          RowBox[{
           RowBox[{"{", 
            RowBox[{"0.1", ",", "1"}], "}"}], ",", "S"}], "]"}]}], ";", 
        "\[IndentingNewLine]", 
        RowBox[{"gener", "=", "3000"}], ";", "\[IndentingNewLine]", 
        "\[IndentingNewLine]", 
        RowBox[{"(*", 
         RowBox[{
          RowBox[{
           RowBox[{
            RowBox[{
             RowBox[{
              RowBox[{
               RowBox[{
                RowBox[{
                 RowBox[{
                  RowBox[{
                   RowBox[{"...", "..."}], "..."}], "..."}], "..."}], "Build",
                 " ", "interaction", " ", "matrix", " ", 
                RowBox[{"(", 
                 RowBox[{
                 "common", " ", "process", " ", "with", " ", "other", " ", 
                  "figs"}], ")"}]}], "..."}], "..."}], "..."}], "..."}], 
           "..."}], ".."}], "*)"}], "\[IndentingNewLine]", 
        RowBox[{"NumPred", "=", 
         RowBox[{"Round", "[", "S", "]"}]}], ";", "\[IndentingNewLine]", 
        RowBox[{"PreyLinkNum", "=", 
         RowBox[{"Round", "[", 
          RowBox[{"0.5", "*", "NumPred", " ", 
           RowBox[{"(", 
            RowBox[{"NumPred", "-", "1"}], ")"}], "*", "P"}], "]"}]}], ";", 
        "\n", 
        RowBox[{"PredLinkNum", "=", "PreyLinkNum"}], ";", 
        "\[IndentingNewLine]", "\[IndentingNewLine]", 
        RowBox[{"ToSample", "=", 
         RowBox[{"Flatten", "[", 
          RowBox[{"{", 
           RowBox[{
            RowBox[{"Table", "[", 
             RowBox[{
              RowBox[{"-", "1"}], ",", 
              RowBox[{"{", "PreyLinkNum", "}"}]}], "]"}], ",", 
            RowBox[{"Table", "[", 
             RowBox[{"0", ",", 
              RowBox[{"{", 
               RowBox[{
                RowBox[{"Round", "[", 
                 RowBox[{"0.5", "*", "NumPred", " ", 
                  RowBox[{"(", 
                   RowBox[{"NumPred", "-", "1"}], ")"}]}], "]"}], "-", 
                "PreyLinkNum"}], "}"}]}], "]"}]}], "}"}], "]"}]}], ";", 
        "\[IndentingNewLine]", "\[IndentingNewLine]", 
        RowBox[{"Samplelist", "=", 
         RowBox[{"RandomSample", "[", "ToSample", "]"}]}], ";", "\n", 
        RowBox[{"zerolist", "=", 
         RowBox[{"{", "}"}]}], ";", "\[IndentingNewLine]", 
        RowBox[{"Do", "[", "\[IndentingNewLine]", 
         RowBox[{
          RowBox[{"AppendTo", "[", 
           RowBox[{"zerolist", ",", 
            RowBox[{"Table", "[", 
             RowBox[{"0", ",", 
              RowBox[{"{", "x", "}"}]}], "]"}]}], "]"}], ",", 
          RowBox[{"{", 
           RowBox[{"x", ",", "1", ",", "S"}], "}"}]}], "]"}], ";", "\n", "\n", 
        RowBox[{"kugiri", "=", 
         RowBox[{"Table", "[", 
          RowBox[{
           RowBox[{"NumPred", "-", "i"}], ",", 
           RowBox[{"{", 
            RowBox[{"i", ",", "0", ",", 
             RowBox[{"NumPred", "-", "2"}]}], "}"}]}], "]"}]}], ";", "\n", 
        RowBox[{"Sonyu", "=", 
         RowBox[{"Reverse", "[", 
          RowBox[{"Table", "[", 
           RowBox[{
            RowBox[{
             RowBox[{"Sum", "[", 
              RowBox[{
               RowBox[{"kugiri", "[", 
                RowBox[{"[", "i", "]"}], "]"}], ",", 
               RowBox[{"{", 
                RowBox[{"i", ",", 
                 RowBox[{"NumPred", "-", "j"}]}], "}"}]}], "]"}], "+", "1"}], 
            ",", 
            RowBox[{"{", 
             RowBox[{"j", ",", "1", ",", "NumPred"}], "}"}]}], "]"}], "]"}]}],
         ";", "\n", 
        RowBox[{"Do", "[", 
         RowBox[{
          RowBox[{"Samplelist", "=", 
           RowBox[{"Insert", "[", 
            RowBox[{"Samplelist", ",", 
             RowBox[{"zerolist", "[", 
              RowBox[{"[", "i", "]"}], "]"}], ",", 
             RowBox[{"Sonyu", "[", 
              RowBox[{"[", "i", "]"}], "]"}]}], "]"}]}], ",", 
          RowBox[{"{", 
           RowBox[{"i", ",", "1", ",", "NumPred"}], "}"}]}], "]"}], ";", "\n", 
        RowBox[{"Samplelist", "=", 
         RowBox[{"Partition", "[", 
          RowBox[{
           RowBox[{"Flatten", "[", "Samplelist", "]"}], ",", "NumPred"}], 
          "]"}]}], ";", "\n", 
        RowBox[{"M", "=", 
         RowBox[{"-", 
          RowBox[{"Transpose", "[", "Samplelist", "]"}]}]}], ";", 
        "\[IndentingNewLine]", 
        RowBox[{"M", "=", 
         RowBox[{"Samplelist", "+", "M"}]}], ";", "\n", 
        RowBox[{"Mup", "=", 
         RowBox[{"-", 
          RowBox[{"Transpose", "[", 
           RowBox[{"Flatten", "[", 
            RowBox[{
             RowBox[{"Table", "[", 
              RowBox[{"M", ",", 
               RowBox[{"{", "Ng", "}"}]}], "]"}], ",", "1"}], "]"}], 
           "]"}]}]}], ";", "\n", 
        RowBox[{"Mall", "=", 
         RowBox[{"-", 
          RowBox[{"Transpose", "[", 
           RowBox[{"Flatten", "[", 
            RowBox[{
             RowBox[{"Table", "[", 
              RowBox[{"Mup", ",", 
               RowBox[{"{", "Ng", "}"}]}], "]"}], ",", "1"}], "]"}], 
           "]"}]}]}], ";", "\[IndentingNewLine]", "\[IndentingNewLine]", 
        "\[IndentingNewLine]", 
        RowBox[{"Pred", "=", 
         RowBox[{"ReplacePart", "[", 
          RowBox[{"Mall", ",", 
           RowBox[{"{", 
            RowBox[{
             RowBox[{"Position", "[", 
              RowBox[{"Mall", ",", 
               RowBox[{"-", "1"}]}], "]"}], "\[Rule]", "0"}], "}"}]}], 
          "]"}]}], ";", "\n", 
        RowBox[{"Prey", "=", 
         RowBox[{"ReplacePart", "[", 
          RowBox[{"Mall", ",", 
           RowBox[{"{", 
            RowBox[{
             RowBox[{"Position", "[", 
              RowBox[{"Mall", ",", "1"}], "]"}], "\[Rule]", "0"}], "}"}]}], 
          "]"}]}], ";", "\n", 
        RowBox[{"Predbirth", "=", 
         RowBox[{
          RowBox[{"Pred", "*", "g"}], "+", "Prey"}]}], ";", "\n", 
        RowBox[{"Preyencounter", "=", 
         RowBox[{
          RowBox[{"Pred", "*", "a"}], "+", 
          RowBox[{"Transpose", "[", 
           RowBox[{"Pred", "*", "a"}], "]"}]}]}], ";", "\n", 
        "\[IndentingNewLine]", 
        RowBox[{"popsize", "=", 
         RowBox[{"Table", "[", 
          RowBox[{
           RowBox[{"Table", "[", 
            RowBox[{
             RowBox[{
              RowBox[{"x", "[", "i", "]"}], "[", "t", "]"}], ",", 
             RowBox[{"{", 
              RowBox[{"i", ",", "S"}], "}"}]}], "]"}], ",", 
           RowBox[{"{", 
            RowBox[{"Ng", "*", "S"}], "}"}]}], "]"}]}], ";", "\n", 
        RowBox[{"popsize", "=", 
         RowBox[{"Flatten", "[", 
          RowBox[{"Transpose", "[", "popsize", "]"}], "]"}]}], ";", "\n", 
        RowBox[{"popsize", "=", 
         RowBox[{"Partition", "[", 
          RowBox[{"popsize", ",", " ", 
           RowBox[{"Ng", "*", "S"}]}], "]"}]}], ";", "\[IndentingNewLine]", 
        "\[IndentingNewLine]", "\[IndentingNewLine]", "\[IndentingNewLine]", 
        RowBox[{"F", "=", 
         RowBox[{"Partition", "[", 
          RowBox[{
           RowBox[{"Flatten", "[", 
            RowBox[{"Table", "[", 
             RowBox[{
              RowBox[{"Transpose", "[", 
               RowBox[{"Table", "[", 
                RowBox[{
                 RowBox[{
                  RowBox[{"f", "[", 
                   RowBox[{"i", ",", " ", "j"}], "]"}], "[", "t", "]"}], ",", 
                 " ", 
                 RowBox[{"{", 
                  RowBox[{"i", ",", " ", "S"}], "}"}], ",", " ", 
                 RowBox[{"{", 
                  RowBox[{"j", ",", " ", "Ng"}], "}"}]}], "]"}], "]"}], ",", 
              RowBox[{"{", 
               RowBox[{"Ng", "*", "S"}], "}"}]}], "]"}], "]"}], ",", 
           RowBox[{"{", 
            RowBox[{"Ng", "*", "S"}], "}"}]}], "]"}]}], ";", "\n", 
        RowBox[{"Po", "=", 
         RowBox[{"Partition", "[", 
          RowBox[{
           RowBox[{"Flatten", "[", 
            RowBox[{"Transpose", "[", "popsize", "]"}], "]"}], ",", 
           RowBox[{"{", 
            RowBox[{"Ng", "*", "S"}], "}"}]}], "]"}]}], ";", "\n", 
        RowBox[{"Po", "=", 
         RowBox[{"Flatten", "[", 
          RowBox[{
           RowBox[{"Table", "[", 
            RowBox[{"Po", ",", 
             RowBox[{"{", "Ng", "}"}]}], "]"}], ",", "1"}], "]"}]}], ";", 
        "\n", 
        RowBox[{"IntM", "=", 
         RowBox[{"F", "*", "Preyencounter", "*", "Predbirth", "*", "Po", "*", 
          RowBox[{"Po", "[", 
           RowBox[{"[", "1", "]"}], "]"}]}]}], ";", "\n", 
        RowBox[{"IntM", "=", 
         RowBox[{"IntM", "+", 
          RowBox[{
           RowBox[{"(", 
            RowBox[{
             RowBox[{"r", " ", 
              RowBox[{"Po", "[", 
               RowBox[{"[", "1", "]"}], "]"}]}], "-", 
             RowBox[{
              RowBox[{"Flatten", "[", 
               RowBox[{"Table", "[", 
                RowBox[{"\[Epsilon]", ",", 
                 RowBox[{"{", "Ng", "}"}]}], "]"}], "]"}], " ", 
              SuperscriptBox[
               RowBox[{"Po", "[", 
                RowBox[{"[", "1", "]"}], "]"}], "2"]}]}], ")"}], 
           RowBox[{"IdentityMatrix", "[", 
            RowBox[{"S", "*", "Ng"}], "]"}]}]}]}], ";", "\n", "\n", 
        RowBox[{"IntM2", "=", 
         RowBox[{"IntM", "*", 
          RowBox[{"F", "[", 
           RowBox[{"[", "1", "]"}], "]"}]}]}], ";", "\n", "\n", 
        RowBox[{"IntM3", "=", 
         RowBox[{"Table", "[", 
          RowBox[{
           RowBox[{"Total", "[", 
            RowBox[{"IntM2", "[", 
             RowBox[{"[", "i", "]"}], "]"}], "]"}], ",", 
           RowBox[{"{", 
            RowBox[{"i", ",", 
             RowBox[{"S", "*", "Ng"}]}], "}"}]}], "]"}]}], ";", "\n", 
        RowBox[{"IntMatrix", "=", 
         RowBox[{"Table", "[", 
          RowBox[{
           RowBox[{"Total", "[", 
            RowBox[{
             RowBox[{"Transpose", "[", 
              RowBox[{"Partition", "[", 
               RowBox[{"IntM3", ",", "S"}], "]"}], "]"}], "[", 
             RowBox[{"[", "i", "]"}], "]"}], "]"}], ",", 
           RowBox[{"{", 
            RowBox[{"i", ",", "S"}], "}"}]}], "]"}]}], ";", 
        "\[IndentingNewLine]", 
        RowBox[{"(*", 
         RowBox[{
          RowBox[{
           RowBox[{
            RowBox[{
             RowBox[{
              RowBox[{
               RowBox[{
                RowBox[{
                 RowBox[{
                  RowBox[{
                   RowBox[{"...", "..."}], "..."}], "..."}], "..."}], "Build",
                 " ", "interaction", " ", "matrix", " ", 
                RowBox[{"(", "finish", ")"}]}], "..."}], "..."}], "..."}], 
            "..."}], "..."}], ".."}], "*)"}], "\[IndentingNewLine]", 
        RowBox[{"(*", 
         RowBox[{
          RowBox[{
           RowBox[{
            RowBox[{
             RowBox[{
              RowBox[{
               RowBox[{
                RowBox[{
                 RowBox[{
                  RowBox[{
                   RowBox[{"...", "..."}], "..."}], "..."}], "..."}], "Build",
                 " ", "the", " ", "right", " ", "hand", " ", "side", " ", 
                "of", " ", "Replicator", " ", "equation", " ", 
                RowBox[{"(", 
                 RowBox[{
                 "common", " ", "process", " ", "with", " ", "other", " ", 
                  "figs"}], ")"}]}], "..."}], "..."}], "..."}], "..."}], 
           "..."}], ".."}], "*)"}], "\n", 
        RowBox[{"FM", "=", 
         RowBox[{"Transpose", "[", 
          RowBox[{"Partition", "[", 
           RowBox[{
            RowBox[{"F", "[", 
             RowBox[{"[", "1", "]"}], "]"}], ",", "S"}], "]"}], "]"}]}], ";", 
        "\n", "\[IndentingNewLine]", 
        RowBox[{"MeanFitness", "=", 
         FractionBox["IntMatrix", 
          RowBox[{
           RowBox[{"Transpose", "[", "popsize", "]"}], "[", 
           RowBox[{"[", "1", "]"}], "]"}]]}], ";", "\n", 
        "\[IndentingNewLine]", "\[IndentingNewLine]", 
        RowBox[{"Replicator", "=", 
         RowBox[{"Table", "[", 
          RowBox[{
           RowBox[{
            RowBox[{
             FractionBox[
              RowBox[{"Transpose", "[", 
               RowBox[{"Partition", "[", 
                RowBox[{"IntM3", ",", "S"}], "]"}], "]"}], 
              RowBox[{
               RowBox[{"Transpose", "[", "popsize", "]"}], "[", 
               RowBox[{"[", "1", "]"}], "]"}]], "[", 
             RowBox[{"[", 
              RowBox[{"i", ",", "j"}], "]"}], "]"}], "-", 
            RowBox[{
             RowBox[{"FM", "[", 
              RowBox[{"[", 
               RowBox[{"i", ",", "j"}], "]"}], "]"}], 
             RowBox[{"MeanFitness", "[", 
              RowBox[{"[", "i", "]"}], "]"}]}]}], ",", 
           RowBox[{"{", 
            RowBox[{"i", ",", "1", ",", "S"}], "}"}], ",", 
           RowBox[{"{", 
            RowBox[{"j", ",", "1", ",", "Ng"}], "}"}]}], "]"}]}], ";", 
        "\[IndentingNewLine]", "\[IndentingNewLine]", 
        RowBox[{"Do", "[", 
         RowBox[{
          RowBox[{
           RowBox[{
            RowBox[{"f", "[", 
             RowBox[{"i", ",", "Ng"}], "]"}], "[", "t", "]"}], "=", 
           RowBox[{"1", "-", 
            RowBox[{"(", 
             RowBox[{
              RowBox[{"Total", "[", 
               RowBox[{"FM", "[", 
                RowBox[{"[", "i", "]"}], "]"}], "]"}], "-", 
              RowBox[{"Last", "[", 
               RowBox[{"FM", "[", 
                RowBox[{"[", "i", "]"}], "]"}], "]"}]}], ")"}]}]}], ",", 
          RowBox[{"{", 
           RowBox[{"i", ",", "S"}], "}"}]}], "]"}], ";", "\n", 
        RowBox[{"Do", "[", 
         RowBox[{
          RowBox[{
           RowBox[{"Replicator", "[", 
            RowBox[{"[", "i", "]"}], "]"}], "=", 
           RowBox[{"Delete", "[", 
            RowBox[{
             RowBox[{"Replicator", "[", 
              RowBox[{"[", "i", "]"}], "]"}], ",", "Ng"}], "]"}]}], ",", 
          RowBox[{"{", 
           RowBox[{"i", ",", "S"}], "}"}]}], "]"}], ";", 
        "\[IndentingNewLine]", 
        RowBox[{"(*", 
         RowBox[{
          RowBox[{
           RowBox[{
            RowBox[{
             RowBox[{
              RowBox[{
               RowBox[{
                RowBox[{
                 RowBox[{
                  RowBox[{
                   RowBox[{"...", "..."}], "..."}], "..."}], "..."}], "Build",
                 " ", "the", " ", "right", " ", "hand", " ", "side", " ", 
                "of", " ", "Replicator", " ", "equation", " ", 
                RowBox[{"(", "finish", ")"}]}], "..."}], "..."}], "..."}], 
            "..."}], "..."}], ".."}], "*)"}], "\[IndentingNewLine]", 
        RowBox[{"(*", 
         RowBox[{
          RowBox[{
           RowBox[{
            RowBox[{
             RowBox[{
              RowBox[{
               RowBox[{"...", "..."}], "..."}], ".", "Build"}], " ", "the", 
             " ", "differential", " ", "equations", " ", "of", " ", 
             "population", " ", "sizes", " ", "and", " ", "genotype", " ", 
             "frequencies", " ", 
             RowBox[{"(", 
              RowBox[{
              "common", " ", "process", " ", "with", " ", "other", " ", 
               "figs"}], ")"}]}], "..."}], "..."}], ".."}], "*)"}], "\n", 
        RowBox[{"Xbibun", "=", 
         RowBox[{"Table", "[", 
          RowBox[{
           RowBox[{
            RowBox[{
             RowBox[{"x", "[", "i", "]"}], "'"}], "[", "t", "]"}], ",", 
           RowBox[{"{", 
            RowBox[{"i", ",", "1", ",", "S"}], "}"}]}], "]"}]}], ";", "\n", 
        RowBox[{"fbibun", "=", 
         RowBox[{"Flatten", "[", 
          RowBox[{"Table", "[", 
           RowBox[{
            RowBox[{
             RowBox[{
              RowBox[{"f", "[", 
               RowBox[{"i", ",", "j"}], "]"}], "'"}], "[", "t", "]"}], ",", 
            RowBox[{"{", 
             RowBox[{"i", ",", "1", ",", "S"}], "}"}], ",", 
            RowBox[{"{", 
             RowBox[{"j", ",", "1", ",", "Ng"}], "}"}]}], "]"}], "]"}]}], ";",
         "\n", "\[IndentingNewLine]", 
        RowBox[{"fbibun", "=", 
         RowBox[{"Partition", "[", 
          RowBox[{"fbibun", ",", "Ng"}], "]"}]}], ";", "\n", 
        RowBox[{
         RowBox[{
          RowBox[{"Do", "[", 
           RowBox[{
            RowBox[{
             RowBox[{"fbibun", "[", 
              RowBox[{"[", "i", "]"}], "]"}], "=", 
             RowBox[{"Delete", "[", 
              RowBox[{
               RowBox[{"fbibun", "[", 
                RowBox[{"[", "i", "]"}], "]"}], ",", "Ng"}], "]"}]}], ",", 
            RowBox[{"{", 
             RowBox[{"i", ",", "S"}], "}"}]}], "]"}], "\n", "fbibun"}], "=", 
         RowBox[{"Flatten", "[", "fbibun", "]"}]}], ";", "\n", "\n", 
        RowBox[{"Xeq", "=", 
         RowBox[{"Table", "[", 
          RowBox[{
           RowBox[{
            RowBox[{"Xbibun", "[", 
             RowBox[{"[", "i", "]"}], "]"}], "\[Equal]", 
            RowBox[{"IntMatrix", "[", 
             RowBox[{"[", "i", "]"}], "]"}]}], ",", 
           RowBox[{"{", 
            RowBox[{"i", ",", "1", ",", "S"}], "}"}]}], "]"}]}], ";", "\n", 
        RowBox[{"feq", "=", 
         RowBox[{"Table", "[", 
          RowBox[{
           RowBox[{
            RowBox[{"fbibun", "[", 
             RowBox[{"[", "i", "]"}], "]"}], "==", 
            RowBox[{
             RowBox[{"Flatten", "[", "Replicator", "]"}], "[", 
             RowBox[{"[", "i", "]"}], "]"}]}], ",", 
           RowBox[{"{", 
            RowBox[{"i", ",", "1", ",", 
             RowBox[{"S", "*", 
              RowBox[{"(", 
               RowBox[{"Ng", "-", "1"}], ")"}]}]}], "}"}]}], "]"}]}], ";", 
        "\[IndentingNewLine]", "\n", 
        RowBox[{"Equations", "=", 
         RowBox[{"Join", "[", 
          RowBox[{"Xeq", ",", "feq"}], "]"}]}], ";", "\n", 
        "\[IndentingNewLine]", 
        RowBox[{"initialX", "=", 
         RowBox[{"Table", "[", 
          RowBox[{
           RowBox[{
            RowBox[{
             RowBox[{"x", "[", "i", "]"}], "[", "0", "]"}], "\[Equal]", 
            RowBox[{"initialx", "[", 
             RowBox[{"[", "i", "]"}], "]"}]}], ",", 
           RowBox[{"{", 
            RowBox[{"i", ",", "1", ",", "S"}], "}"}]}], "]"}]}], ";", "\n", 
        RowBox[{"Initialf", "=", 
         RowBox[{"Partition", "[", 
          RowBox[{
           RowBox[{"RandomReal", "[", 
            RowBox[{
             RowBox[{"{", 
              RowBox[{"0", ",", "1"}], "}"}], ",", 
             RowBox[{"S", "*", "Ng"}]}], "]"}], ",", 
           RowBox[{"{", "Ng", "}"}]}], "]"}]}], ";", "\n", 
        RowBox[{"Initialf", "=", 
         RowBox[{"Flatten", "[", 
          FractionBox["Initialf", 
           RowBox[{"Table", "[", 
            RowBox[{
             RowBox[{"Total", "[", 
              RowBox[{"Initialf", "[", 
               RowBox[{"[", "i", "]"}], "]"}], "]"}], ",", 
             RowBox[{"{", 
              RowBox[{"i", ",", "1", ",", "S"}], "}"}]}], "]"}]], "]"}]}], 
        ";", "\n", "\[IndentingNewLine]", 
        RowBox[{"InitialF", "=", 
         RowBox[{"Table", "[", 
          RowBox[{
           RowBox[{
            RowBox[{
             RowBox[{"Flatten", "[", 
              RowBox[{"Table", "[", 
               RowBox[{
                RowBox[{
                 RowBox[{"f", "[", 
                  RowBox[{"i", ",", "j"}], "]"}], "[", "0", "]"}], ",", 
                RowBox[{"{", 
                 RowBox[{"i", ",", "1", ",", "S"}], "}"}], ",", 
                RowBox[{"{", 
                 RowBox[{"j", ",", "1", ",", "Ng"}], "}"}]}], "]"}], "]"}], 
             "[", 
             RowBox[{"[", "i", "]"}], "]"}], "==", 
            RowBox[{"Initialf", "[", 
             RowBox[{"[", "i", "]"}], "]"}]}], ",", 
           RowBox[{"{", 
            RowBox[{"i", ",", "1", ",", 
             RowBox[{"S", "*", "Ng"}]}], "}"}]}], "]"}]}], ";", "\n", 
        RowBox[{"InitialF", "=", 
         RowBox[{"Partition", "[", 
          RowBox[{"InitialF", ",", "Ng"}], "]"}]}], ";", "\n", 
        RowBox[{
         RowBox[{
          RowBox[{"Do", "[", 
           RowBox[{
            RowBox[{
             RowBox[{"InitialF", "[", 
              RowBox[{"[", "i", "]"}], "]"}], "=", 
             RowBox[{"Delete", "[", 
              RowBox[{
               RowBox[{"InitialF", "[", 
                RowBox[{"[", "i", "]"}], "]"}], ",", "Ng"}], "]"}]}], ",", 
            RowBox[{"{", 
             RowBox[{"i", ",", "S"}], "}"}]}], "]"}], "\n", "InitialF"}], "=", 
         RowBox[{"Flatten", "[", "InitialF", "]"}]}], ";", "\n", 
        "\[IndentingNewLine]", 
        RowBox[{"DiffEq", "=", 
         RowBox[{"Join", "[", 
          RowBox[{"Equations", ",", "initialX", ",", "InitialF"}], "]"}]}], 
        ";", "\n", 
        RowBox[{"fhensu", "=", 
         RowBox[{"Partition", "[", 
          RowBox[{
           RowBox[{"Flatten", "[", 
            RowBox[{"Table", "[", 
             RowBox[{
              RowBox[{"f", "[", 
               RowBox[{"i", ",", "j"}], "]"}], ",", 
              RowBox[{"{", 
               RowBox[{"i", ",", "1", ",", "S"}], "}"}], ",", 
              RowBox[{"{", 
               RowBox[{"j", ",", "1", ",", "Ng"}], "}"}]}], "]"}], "]"}], ",",
            "Ng"}], "]"}]}], ";", "\n", 
        RowBox[{
         RowBox[{
          RowBox[{"Do", "[", 
           RowBox[{
            RowBox[{
             RowBox[{"fhensu", "[", 
              RowBox[{"[", "i", "]"}], "]"}], "=", 
             RowBox[{"Delete", "[", 
              RowBox[{
               RowBox[{"fhensu", "[", 
                RowBox[{"[", "i", "]"}], "]"}], ",", "Ng"}], "]"}]}], ",", 
            RowBox[{"{", 
             RowBox[{"i", ",", "S"}], "}"}]}], "]"}], "\n", "fhensu"}], "=", 
         RowBox[{"Flatten", "[", "fhensu", "]"}]}], ";", "\n", 
        RowBox[{"Hensu", "=", 
         RowBox[{"Join", "[", 
          RowBox[{
           RowBox[{"Table", "[", 
            RowBox[{
             RowBox[{"x", "[", "i", "]"}], ",", 
             RowBox[{"{", 
              RowBox[{"i", ",", "1", ",", "S"}], "}"}]}], "]"}], ",", 
           "fhensu"}], "]"}]}], ";", "\[IndentingNewLine]", 
        RowBox[{"(*", 
         RowBox[{
          RowBox[{
           RowBox[{
            RowBox[{
             RowBox[{
              RowBox[{
               RowBox[{"...", "..."}], "..."}], ".", "Build"}], " ", "the", 
             " ", "differential", " ", "equations", " ", "of", " ", 
             "population", " ", "sizes", " ", "and", " ", "genotype", " ", 
             "frequencies", " ", 
             RowBox[{"(", "finish", ")"}]}], "..."}], "..."}], ".."}], "*)"}],
         "\[IndentingNewLine]", 
        RowBox[{"s", "=", 
         RowBox[{"NDSolve", "[", 
          RowBox[{"DiffEq", ",", "Hensu", ",", 
           RowBox[{"{", 
            RowBox[{"t", ",", "0", ",", "gener"}], "}"}], ",", 
           RowBox[{"MaxSteps", "\[Rule]", "Infinity"}], ",", 
           RowBox[{"PrecisionGoal", "\[Rule]", "Automatic"}], ",", 
           RowBox[{"AccuracyGoal", "\[Rule]", "Automatic"}]}], 
          RowBox[{"(*", 
           RowBox[{",", 
            RowBox[{"Method", "->", 
             RowBox[{"{", 
              RowBox[{
              "\"\<EquationSimplification\>\"", "->", "\"\<Solve\>\""}], 
              "}"}]}]}], "*)"}], "]"}]}], ";", "\[IndentingNewLine]", 
        "\[IndentingNewLine]", 
        RowBox[{"listlast", "=", 
         RowBox[{"Flatten", "[", 
          RowBox[{"Table", "[", 
           RowBox[{
            RowBox[{"Evaluate", "[", 
             RowBox[{
              RowBox[{
               RowBox[{"Transpose", "[", "popsize", "]"}], "[", 
               RowBox[{"[", "1", "]"}], "]"}], "/.", "s"}], "]"}], ",", 
            RowBox[{"{", 
             RowBox[{"t", ",", "gener", ",", "gener"}], "}"}]}], "]"}], 
          "]"}]}], ";", "\n", "\[IndentingNewLine]", 
        RowBox[{"listpersist", "=", 
         RowBox[{"{", "}"}]}], ";", "\[IndentingNewLine]", 
        RowBox[{"Do", "[", 
         RowBox[{
          RowBox[{"If", "[", 
           RowBox[{
            RowBox[{
             RowBox[{"listlast", "[", 
              RowBox[{"[", "i", "]"}], "]"}], ">", 
             SuperscriptBox["10", 
              RowBox[{"-", "5"}]]}], ",", 
            RowBox[{"AppendTo", "[", 
             RowBox[{"listpersist", ",", 
              RowBox[{"listlast", "[", 
               RowBox[{"[", "i", "]"}], "]"}]}], "]"}]}], "]"}], ",", 
          RowBox[{"{", 
           RowBox[{"i", ",", "1", ",", "S"}], "}"}]}], "]"}], ";", 
        "\[IndentingNewLine]", "\[IndentingNewLine]", 
        RowBox[{"listfra", "=", 
         RowBox[{"Flatten", "[", 
          RowBox[{"Table", "[", 
           RowBox[{
            RowBox[{"Evaluate", "[", 
             RowBox[{
              RowBox[{"Transpose", "[", 
               RowBox[{"Partition", "[", 
                RowBox[{
                 RowBox[{"F", "[", 
                  RowBox[{"[", "1", "]"}], "]"}], ",", "S"}], "]"}], "]"}], "/.",
               "s"}], "]"}], ",", 
            RowBox[{"{", 
             RowBox[{"t", ",", "gener", ",", "gener"}], "}"}]}], "]"}], 
          "]"}]}], ";", "\n", 
        RowBox[{"Do", "[", "\[IndentingNewLine]", 
         RowBox[{
          RowBox[{"If", "[", 
           RowBox[{
            RowBox[{
             RowBox[{"listfra", "[", 
              RowBox[{"[", "i", "]"}], "]"}], ">", "0.99999"}], ",", 
            RowBox[{
             RowBox[{"listfra", "[", 
              RowBox[{"[", "i", "]"}], "]"}], "=", "1"}], ",", 
            RowBox[{"If", "[", 
             RowBox[{
              RowBox[{
               RowBox[{"listfra", "[", 
                RowBox[{"[", "i", "]"}], "]"}], "<", 
               SuperscriptBox["10", 
                RowBox[{"-", "5"}]]}], ",", 
              RowBox[{
               RowBox[{"listfra", "[", 
                RowBox[{"[", "i", "]"}], "]"}], "=", "0"}]}], "]"}]}], "]"}], 
          ",", 
          RowBox[{"{", 
           RowBox[{"i", ",", "1", ",", 
            RowBox[{"S", "*", "Ng"}]}], "}"}]}], "]"}], ";", 
        "\[IndentingNewLine]", "\[IndentingNewLine]", 
        RowBox[{"AppendTo", "[", 
         RowBox[{"listlistpersit", ",", 
          RowBox[{"{", 
           RowBox[{
            FractionBox[
             RowBox[{"Length", "[", "listpersist", "]"}], "S"], ",", 
            RowBox[{"S", "-", 
             RowBox[{"Count", "[", 
              RowBox[{"listfra", ",", "1"}], "]"}]}]}], "}"}]}], "]"}]}], ",", 
       RowBox[{"{", "1000", "}"}]}], "]"}], ";", "\[IndentingNewLine]", 
     RowBox[{"AppendTo", "[", 
      RowBox[{"listdata", ",", 
       FractionBox[
        RowBox[{"Count", "[", 
         RowBox[{
          RowBox[{
           RowBox[{"Transpose", "[", "listlistpersit", "]"}], "[", 
           RowBox[{"[", "1", "]"}], "]"}], ",", "1"}], "]"}], "1000"]}], 
      "]"}]}], ",", 
    RowBox[{"{", 
     RowBox[{"Ng", ",", "2", ",", "2", ",", "1"}], "}"}]}], "]"}], "//", 
  "Timing"}]}], "Input",
 CellGroupingRules->{GroupTogetherGrouping, 10000.},
 CellChangeTimes->{{3.6585364116518087`*^9, 3.658536459693468*^9}, {
   3.658536504469247*^9, 3.658536504766122*^9}, {3.658536666612805*^9, 
   3.6585367734006147`*^9}, {3.6585368368572917`*^9, 
   3.6585368515024843`*^9}, {3.6585369270601025`*^9, 3.658536943260749*^9}, {
   3.6585369733497505`*^9, 3.65853703357683*^9}, {3.658537116020262*^9, 
   3.6585371367908*^9}, {3.6585372072745547`*^9, 3.6585372074151917`*^9}, {
   3.658537244443879*^9, 3.6585372642938824`*^9}, {3.65853730747499*^9, 
   3.6585373227006006`*^9}, 3.658537660802597*^9, {3.6585377035293217`*^9, 
   3.658537730365551*^9}, {3.658537769020937*^9, 3.6585378216003237`*^9}, {
   3.658537858781357*^9, 3.6585378714262753`*^9}, 3.6585379134328127`*^9, {
   3.6585379773121004`*^9, 3.6585380900860524`*^9}, 3.6585381283912992`*^9, {
   3.658598943229515*^9, 3.658598953884548*^9}, {3.658605595540598*^9, 
   3.658605635663591*^9}, 3.658605721024641*^9, {3.658605780877142*^9, 
   3.658605781517764*^9}, {3.658605838222623*^9, 3.658605838503849*^9}, {
   3.6586061661113014`*^9, 3.658606186685521*^9}, 3.658606233234227*^9, 
   3.658606266211129*^9, {3.6586063099391675`*^9, 3.6586063102047925`*^9}, {
   3.658606380842667*^9, 3.658606401429715*^9}, {3.658606479315344*^9, 
   3.6586064796434712`*^9}, 3.658606545064646*^9, 3.6586075750134015`*^9, 
   3.658607623310438*^9, {3.658607702857133*^9, 3.6586077029352865`*^9}, {
   3.6586078272527084`*^9, 3.658607865228383*^9}, 3.658607898645027*^9, {
   3.658607935873809*^9, 3.6586079645870523`*^9}, {3.658607996111702*^9, 
   3.6586080108041625`*^9}, {3.6586080663257465`*^9, 
   3.6586080666851254`*^9}, {3.6586081163130937`*^9, 3.6586081851238356`*^9}, 
   3.717973785801366*^9, 3.7179738159675665`*^9, {3.717973990463726*^9, 
   3.717973991811759*^9}, {3.7395742056416883`*^9, 3.7395742160641966`*^9}, {
   3.7395742639814453`*^9, 3.739574264950196*^9}, {3.7395743346884556`*^9, 
   3.7395743731648607`*^9}, {3.7395744232194247`*^9, 3.7395744261108403`*^9}, 
   3.739574552231726*^9, 3.7395746661810045`*^9, {3.7395747088154554`*^9, 
   3.739574768830989*^9}, 3.739574863141653*^9, {3.7400820720409155`*^9, 
   3.740082072447191*^9}, {3.740082176809939*^9, 3.7400821896258073`*^9}, {
   3.740082731009309*^9, 3.7400827311968136`*^9}, 3.740082852594479*^9, 
   3.740084727096555*^9, {3.740441446857095*^9, 3.7404414494985647`*^9}, {
   3.740441562032075*^9, 3.740441566157688*^9}, {3.740448804260571*^9, 
   3.7404488070732965`*^9}, 3.7404488734702435`*^9, {3.7404490498582635`*^9, 
   3.740449050623901*^9}, {3.744487051884793*^9, 3.7444870615266085`*^9}, 
   3.744487738302496*^9, {3.7444881178517494`*^9, 3.7444881180861373`*^9}, {
   3.748890941892379*^9, 3.748890977150566*^9}, {3.748891079530985*^9, 
   3.748891079749732*^9}, 3.748891126527536*^9, {3.748891463592635*^9, 
   3.7488914722970057`*^9}, {3.7488922950660844`*^9, 3.748892300754408*^9}, {
   3.749322827226403*^9, 3.749322852215841*^9}, {3.749322885967701*^9, 
   3.749322887406554*^9}, {3.7493274099234366`*^9, 3.7493274103765216`*^9}, {
   3.749327689214819*^9, 3.7493276893398314`*^9}, 3.7493277315411654`*^9, 
   3.7493278494462614`*^9, 3.7493284558273125`*^9, 3.7493285136736984`*^9, {
   3.7497589570867014`*^9, 3.7497590099590564`*^9}, {3.7497592409081974`*^9, 
   3.749759282131826*^9}, {3.7497593771627855`*^9, 3.7497593784913535`*^9}, {
   3.7497594611801777`*^9, 3.7497594709946136`*^9}, {3.7497595047815046`*^9, 
   3.7497595142058897`*^9}, {3.74975980086167*^9, 3.749759814630039*^9}, {
   3.7497611124872227`*^9, 3.7497611151906233`*^9}, {3.750013278035082*^9, 
   3.7500132885548286`*^9}, {3.7500136621494904`*^9, 3.750013662378095*^9}, 
   3.750645726541144*^9, {3.751137938234677*^9, 3.7511379535187597`*^9}, 
   3.7511380101414266`*^9, {3.751138502238783*^9, 3.7511385031143246`*^9}, {
   3.751138778720216*^9, 3.751138779610875*^9}, {3.7511389720074387`*^9, 
   3.7511389729761286`*^9}, {3.7511391434840775`*^9, 
   3.7511391455938554`*^9}, {3.7511394159661202`*^9, 3.751139416813594*^9}, {
   3.771273042015534*^9, 3.7712730612293997`*^9}, {3.7712731607687035`*^9, 
   3.7712731657216673`*^9}, 3.771274774497458*^9, {3.7712758154548635`*^9, 
   3.7712758177738457`*^9}, {3.7712761620909257`*^9, 
   3.7712761637919135`*^9}, {3.7712763342898026`*^9, 
   3.7712764046438346`*^9}, {3.771287888950083*^9, 3.7712879115642242`*^9}, {
   3.7712879955074215`*^9, 3.7712879975708733`*^9}, {3.7712882154950676`*^9, 
   3.7712882157138133`*^9}, {3.771289029289123*^9, 3.7712890611093855`*^9}, {
   3.7712890925026493`*^9, 3.7712890926749263`*^9}, {3.7712893239504347`*^9, 
   3.77128932488853*^9}, {3.771289462923601*^9, 3.7712894638732686`*^9}, {
   3.771289553342184*^9, 3.771289554339471*^9}, {3.7712896103528805`*^9, 
   3.7712896112843423`*^9}, {3.7712897185218115`*^9, 
   3.7712897282640896`*^9}, {3.771289768789695*^9, 3.7712897697006555`*^9}, {
   3.771289825973881*^9, 3.771289827141698*^9}, {3.7712899419795656`*^9, 
   3.7712899521065116`*^9}, {3.7712901198066063`*^9, 
   3.7712901212904215`*^9}, {3.771290245870249*^9, 3.7712902575099363`*^9}, 
   3.7712903162705665`*^9, {3.7712903636513367`*^9, 3.7712903729203906`*^9}, {
   3.771290428729211*^9, 3.771290429541206*^9}, {3.7712905046348195`*^9, 
   3.7712905056026897`*^9}, {3.771290594831403*^9, 3.7712905957072*^9}, {
   3.771290656499048*^9, 3.7712906566552825`*^9}, {3.7712907029388523`*^9, 
   3.7712907039232206`*^9}, {3.7712907763600383`*^9, 
   3.7712907772977123`*^9}, {3.7712908779205217`*^9, 3.771290879061926*^9}, {
   3.771291071709156*^9, 3.771291080241245*^9}, {3.7715256027322655`*^9, 
   3.771525623728222*^9}, {3.7715273189096594`*^9, 3.7715273231766224`*^9}, {
   3.7717889768447466`*^9, 3.771788977910741*^9}, {3.771789047940303*^9, 
   3.7717890488273153`*^9}, {3.771789085558628*^9, 3.7717890864706087`*^9}, {
   3.77178916654125*^9, 3.7717891674703054`*^9}, {3.771789270908103*^9, 
   3.7717892718990955`*^9}, {3.771789393533074*^9, 3.771789511056037*^9}, {
   3.7717895413372817`*^9, 3.7717895422963133`*^9}, {3.7717896142518916`*^9, 
   3.7717896152118983`*^9}, {3.7717896717113276`*^9, 
   3.7717896725583315`*^9}, {3.771789740273878*^9, 3.7717897993503494`*^9}, {
   3.771789838134686*^9, 3.771789839095709*^9}, {3.7717898970501347`*^9, 
   3.7717898982211733`*^9}, {3.771790188936514*^9, 3.7717902256167665`*^9}, {
   3.7717902653331013`*^9, 3.7717902684191265`*^9}, {3.7717903300326176`*^9, 
   3.7717903308789425`*^9}, {3.771790379829045*^9, 3.771790381604056*^9}, {
   3.7717914191693697`*^9, 3.771791421050372*^9}, 3.783636124692498*^9, {
   3.783636174129216*^9, 3.783636235727631*^9}, {3.7836362855069056`*^9, 
   3.7836363198086567`*^9}, {3.7837171135589375`*^9, 
   3.7837171641864986`*^9}, {3.783717986708556*^9, 3.7837179893032756`*^9}, {
   3.7837182990852013`*^9, 3.7837182999293747`*^9}, {3.7837187145885277`*^9, 
   3.783718715745254*^9}, {3.7837190093807287`*^9, 3.783719010209214*^9}, {
   3.7837221238583574`*^9, 3.7837221248120475`*^9}, 3.783722618052487*^9, {
   3.78372303604468*^9, 3.7837230382015023`*^9}, {3.783723360355372*^9, 
   3.7837233613080316`*^9}, {3.7837236483894024`*^9, 3.783723649312086*^9}, {
   3.783724459025529*^9, 3.783724461448166*^9}, 3.7837247446657686`*^9, {
   3.7837249783156443`*^9, 3.78372497912819*^9}, {3.7837252373811436`*^9, 
   3.7837252381477776`*^9}, {3.7837255203038816`*^9, 3.783725521180191*^9}, {
   3.7837258701884995`*^9, 3.7837258710480547`*^9}, {3.7837263047773347`*^9, 
   3.783726314141525*^9}, {3.7837305726976585`*^9, 3.783730573525297*^9}, {
   3.783730859181511*^9, 3.783730860090231*^9}, {3.783731151639245*^9, 
   3.783731152592371*^9}, {3.7837314887626643`*^9, 3.7837314899344053`*^9}, {
   3.78373194574413*^9, 3.7837319560115776`*^9}, {3.7837322399357944`*^9, 
   3.783732240889304*^9}, {3.7837325590344067`*^9, 3.783732560127798*^9}, {
   3.783732908289546*^9, 3.7837329091055*^9}, {3.7837332881685867`*^9, 
   3.7837332893717127`*^9}, {3.783733796206338*^9, 3.7837338065991745`*^9}, {
   3.7837341128867817`*^9, 3.7837341140138345`*^9}, {3.7837344585123034`*^9, 
   3.7837344599429197`*^9}, {3.783734783396383*^9, 3.7837347842934465`*^9}, {
   3.783735125186424*^9, 3.783735126342749*^9}, {3.783735580023309*^9, 
   3.783735584430422*^9}, {3.783735873576355*^9, 3.7837358745000734`*^9}, {
   3.783736172292618*^9, 3.783736173151996*^9}, {3.7837972048774014`*^9, 
   3.7837972063793736`*^9}, {3.7837976284430265`*^9, 3.783797629275032*^9}, {
   3.783798124558255*^9, 3.7837981247303143`*^9}, {3.7837985864573717`*^9, 
   3.7837985875434227`*^9}, {3.783799027492787*^9, 3.783799028515786*^9}, {
   3.7837994448237925`*^9, 3.783799449365781*^9}, {3.7837997737938905`*^9, 
   3.7837997746578903`*^9}, 3.7838001118077955`*^9, {3.7838003972652187`*^9, 
   3.7838003981903324`*^9}, {3.7838008528126693`*^9, 
   3.7838008537093253`*^9}, {3.783801182063573*^9, 3.783801182970047*^9}, {
   3.783801561260929*^9, 3.783801563063891*^9}, {3.783801987700981*^9, 
   3.7838019980232563`*^9}, {3.7838022657514668`*^9, 
   3.7838022666628003`*^9}, {3.7838025793858275`*^9, 3.783802580866572*^9}, {
   3.783802907346218*^9, 3.783802908191081*^9}, {3.7838032844939194`*^9, 
   3.783803285964862*^9}, {3.783803773410458*^9, 3.7838037784972687`*^9}, {
   3.7838041019461*^9, 3.7838041027260203`*^9}, {3.7838044508015885`*^9, 
   3.7838044517766013`*^9}, {3.783804826929073*^9, 3.783804827808074*^9}, {
   3.7838052068677893`*^9, 3.7838052079365067`*^9}, {3.7838057613075647`*^9, 
   3.7838057614637847`*^9}, {3.783886361604596*^9, 3.7838863625626173`*^9}, {
   3.7838899402126436`*^9, 3.783889941044631*^9}, {3.783890290023111*^9, 
   3.7838902909491076`*^9}, {3.783890617712244*^9, 3.7838906186082306`*^9}, {
   3.783891115443528*^9, 3.783891116290529*^9}, {3.7838917199992247`*^9, 
   3.7838917404142246`*^9}, {3.783892050011629*^9, 3.783892050890566*^9}, {
   3.78389245298868*^9, 3.7838924539749484`*^9}, {3.783892809865494*^9, 
   3.7838928108721037`*^9}, {3.7838932915810432`*^9, 
   3.7838932930371904`*^9}, {3.7838938811186204`*^9, 3.783893894067482*^9}, {
   3.7838942807416725`*^9, 3.7838942816376724`*^9}, {3.7838946283045387`*^9, 
   3.783894629632537*^9}, {3.783894987394743*^9, 3.783894988530548*^9}, {
   3.783895404563086*^9, 3.783895405443087*^9}, {3.783895951277484*^9, 
   3.78389595666788*^9}, {3.7838962772547164`*^9, 3.7838962799434366`*^9}, {
   3.7838966046099534`*^9, 3.7838966054601564`*^9}, {3.783896972958353*^9, 
   3.783896973986892*^9}, {3.783897336977734*^9, 3.7838973380813766`*^9}, {
   3.783897845571229*^9, 3.7838978519167304`*^9}, {3.783898154492197*^9, 
   3.78389815539462*^9}, {3.7838984329869027`*^9, 3.783898433950568*^9}, {
   3.7838987630006094`*^9, 3.783898763947893*^9}, {3.783899155020235*^9, 
   3.7838991561402335`*^9}, {3.783899616993641*^9, 3.783899623104252*^9}, {
   3.7838999356121535`*^9, 3.7838999363419704`*^9}, {3.783900208806054*^9, 
   3.783900209618281*^9}, {3.783900524836028*^9, 3.7839005259720297`*^9}, {
   3.7839008829306498`*^9, 3.783900883867602*^9}, {3.783902123913499*^9, 
   3.783902134434881*^9}, {3.783902484931337*^9, 3.7839024858534594`*^9}, {
   3.783902830479012*^9, 3.783902831370638*^9}, {3.783903165896041*^9, 
   3.7839031678174963`*^9}, {3.783903611362438*^9, 3.7839036123694615`*^9}, {
   3.7839040470535*^9, 3.7839040560079527`*^9}, {3.7839043832508907`*^9, 
   3.7839043842409286`*^9}, {3.7839046925278673`*^9, 
   3.7839046934538555`*^9}, {3.7839050906211224`*^9, 
   3.7839050918242626`*^9}, {3.783905572012066*^9, 3.7839055729177217`*^9}, {
   3.7839060254613857`*^9, 3.7839060305473995`*^9}, {3.783906370466317*^9, 
   3.7839063712503104`*^9}, {3.78390670791181*^9, 3.7839067086937013`*^9}, {
   3.783907098004967*^9, 3.783907098817485*^9}, {3.7839074538390865`*^9, 
   3.783907455982086*^9}, {3.7839078595489535`*^9, 3.783907868623083*^9}, {
   3.7839081643156757`*^9, 3.7839081653076644`*^9}, {3.7839084586894035`*^9, 
   3.7839084595940638`*^9}, {3.7839088037914534`*^9, 3.783908804588407*^9}, {
   3.783909172663513*^9, 3.783909173640353*^9}, {3.783909662907649*^9, 
   3.7839096710200396`*^9}, {3.783973894006791*^9, 3.7839738949667916`*^9}, {
   3.7839742813228006`*^9, 3.783974282150794*^9}, {3.7839746485177913`*^9, 
   3.783974649333791*^9}, {3.783975030053698*^9, 3.7839750308856845`*^9}, {
   3.783975501328229*^9, 3.783975506617159*^9}, {3.7839758015086546`*^9, 
   3.783975802308651*^9}, {3.783976118738471*^9, 3.783976119601469*^9}, {
   3.7839764795840015`*^9, 3.7839764804490027`*^9}, {3.7839769057140646`*^9, 
   3.783976906689052*^9}, 3.783977382780055*^9, {3.7839783624784613`*^9, 
   3.78397837545547*^9}, {3.7839787205246277`*^9, 3.7839787214676385`*^9}, {
   3.783979128140645*^9, 3.7839791290206413`*^9}, {3.783979710957819*^9, 
   3.7839797119270544`*^9}, {3.7839800906995635`*^9, 3.7839800915496416`*^9}, 
   3.7839810159846087`*^9, {3.7839815102856917`*^9, 3.7839815112126927`*^9}, {
   3.783982122695263*^9, 3.783982123622289*^9}, {3.7839824613002243`*^9, 
   3.7839824621149564`*^9}, {3.783982848372943*^9, 3.783982849299199*^9}, {
   3.783983158521739*^9, 3.7839831651435337`*^9}, 3.7842343130363817`*^9, 
   3.7842348523850374`*^9, {3.784583641729148*^9, 3.784583665104147*^9}, {
   3.7845837709340324`*^9, 3.784583785257447*^9}, {3.7845846406100492`*^9, 
   3.78458464540853*^9}, {3.7845936194495983`*^9, 3.7845936392194433`*^9}, {
   3.7845942339861*^9, 3.7845942402060814`*^9}, {3.7845948019931154`*^9, 
   3.784594802790098*^9}, {3.784595727723072*^9, 3.784595728019947*^9}, {
   3.7845965209536705`*^9, 3.78459652181316*^9}, {3.784837036124113*^9, 
   3.7848370495798855`*^9}, {3.78483782519634*^9, 3.784837826056227*^9}, {
   3.785616676485346*^9, 3.785616822532124*^9}, {3.7856168820458107`*^9, 
   3.785616914847046*^9}, {3.785617082147711*^9, 3.785617084599184*^9}, {
   3.7856171154159193`*^9, 3.785617270377222*^9}, 3.7856174666853533`*^9, {
   3.785617524569306*^9, 3.785617535923208*^9}}],

Cell[BoxData[
 RowBox[{"listdata", "//", "N"}]], "Input",
 CellGroupingRules->{GroupTogetherGrouping, 10000.},
 CellChangeTimes->{{3.783636299505748*^9, 3.783636300180763*^9}, {
   3.783903615120103*^9, 3.7839036170084195`*^9}, {3.7839074583331313`*^9, 
   3.7839074590530996`*^9}, {3.783908447786358*^9, 3.7839084491432347`*^9}, 
   3.7856174666854258`*^9}],

Cell[BoxData[
 RowBox[{"(*", 
  RowBox[{
   RowBox[{"Case", " ", "of", " ", "Ng"}], "=", "1"}], "*)"}]], "Input",
 CellGroupingRules->{GroupTogetherGrouping, 10000.},
 CellChangeTimes->{{3.78561737757935*^9, 3.7856173923860493`*^9}, 
   3.7856174666854763`*^9}],

Cell[BoxData[
 RowBox[{"(*", 
  RowBox[{
  "r", " ", "and", " ", "a", " ", "are", " ", "determined", " ", "by", " ", 
   "the", " ", "follwoing", " ", "step"}], "*)"}]], "Input",
 CellGroupingRules->{GroupTogetherGrouping, 10000.},
 CellChangeTimes->{{3.785617407154653*^9, 3.785617466685522*^9}}],

Cell[BoxData[{
 RowBox[{
  RowBox[{"r0", "=", 
   RowBox[{
    RowBox[{"10", 
     RowBox[{"RandomVariate", "[", 
      RowBox[{
       RowBox[{"BetaDistribution", "[", 
        RowBox[{"m", ",", "m"}], "]"}], ",", "S"}], "]"}]}], "+", "0.011"}]}],
   ";"}], "\[IndentingNewLine]", 
 RowBox[{
  RowBox[{
   RowBox[{"r", "=", 
    RowBox[{"0.05", " ", "r0"}]}], ";"}], " ", 
  RowBox[{"(*", 
   RowBox[{"grwoth", " ", "rates"}], "*)"}]}], "\[IndentingNewLine]", 
 RowBox[{
  RowBox[{"a0", "=", 
   RowBox[{
    RowBox[{"10", 
     RowBox[{"RandomVariate", "[", 
      RowBox[{
       RowBox[{"BetaDistribution", "[", 
        RowBox[{"m", ",", "m"}], "]"}], ",", 
       RowBox[{"{", 
        RowBox[{"S", ",", "S"}], "}"}]}], "]"}]}], "+", "0.011"}]}], 
  ";"}], "\[IndentingNewLine]", 
 RowBox[{
  RowBox[{
   RowBox[{"a", "=", 
    RowBox[{"0.05", "a0"}]}], ";"}], 
  RowBox[{"(*", 
   RowBox[{"consumption", " ", "rates"}], "*)"}]}]}], "Input",
 CellGroupingRules->{GroupTogetherGrouping, 10000.},
 CellChangeTimes->{3.7856174666855717`*^9}]
}, Closed]]
},
WindowSize->{1483, 961},
WindowMargins->{{-1717, Automatic}, {-228, Automatic}},
Magnification->1.4000000953674316`,
FrontEndVersion->"9.0 for Mac OS X x86 (32-bit, 64-bit Kernel) (2013\:5e741\
\:670828\:65e5)",
StyleDefinitions->"Default.nb"
]
(* End of Notebook Content *)

(* Internal cache information *)
(*CellTagsOutline
CellTagsIndex->{}
*)
(*CellTagsIndex
CellTagsIndex->{}
*)
(*NotebookFileOutline
Notebook[{
Cell[CellGroupData[{
Cell[579, 22, 372, 8, 40, "Input",
 CellGroupingRules->{GroupTogetherGrouping, 10000.}],
Cell[954, 32, 57316, 1363, 6911, "Input",
 CellGroupingRules->{GroupTogetherGrouping, 10000.}],
Cell[58273, 1397, 239, 6, 95, "Input",
 CellGroupingRules->{GroupTogetherGrouping, 10000.}]
}, Closed]],
Cell[CellGroupData[{
Cell[58549, 1408, 402, 8, 30, "Input",
 CellGroupingRules->{GroupTogetherGrouping, 10001.}],
Cell[58954, 1418, 57151, 1360, 6834, "Input",
 CellGroupingRules->{GroupTogetherGrouping, 10001.}],
Cell[116108, 2780, 339, 7, 95, "Input",
 CellGroupingRules->{GroupTogetherGrouping, 10001.}]
}, Closed]],
Cell[CellGroupData[{
Cell[116484, 2792, 253, 5, 30, "Input",
 CellGroupingRules->{GroupTogetherGrouping, 10000.}],
Cell[116740, 2799, 44451, 1025, 2960, "Input",
 CellGroupingRules->{GroupTogetherGrouping, 10000.}],
Cell[161194, 3826, 441, 9, 46, "Input",
 CellGroupingRules->{GroupTogetherGrouping, 10000.}]
}, Closed]],
Cell[161650, 3838, 244, 5, 30, "Input"],
Cell[CellGroupData[{
Cell[161919, 3847, 325, 7, 40, "Input",
 CellGroupingRules->{GroupTogetherGrouping, 10000.}],
Cell[162247, 3856, 57755, 1374, 6875, "Input",
 CellGroupingRules->{GroupTogetherGrouping, 10000.}],
Cell[220005, 5232, 391, 8, 83, "Input",
 CellGroupingRules->{GroupTogetherGrouping, 10000.}]
}, Closed]],
Cell[CellGroupData[{
Cell[220433, 5245, 314, 7, 30, "Input",
 CellGroupingRules->{GroupTogetherGrouping, 10001.}],
Cell[220750, 5254, 57867, 1373, 6875, "Input",
 CellGroupingRules->{GroupTogetherGrouping, 10001.}],
Cell[278620, 6629, 371, 8, 83, "Input",
 CellGroupingRules->{GroupTogetherGrouping, 10001.}]
}, Closed]],
Cell[279006, 6640, 146, 3, 30, "Input"],
Cell[CellGroupData[{
Cell[279177, 6647, 416, 9, 40, "Input",
 CellGroupingRules->{GroupTogetherGrouping, 10000.}],
Cell[279596, 6658, 193, 3, 28, "Input",
 CellGroupingRules->{GroupTogetherGrouping, 10000.}],
Cell[279792, 6663, 49268, 1094, 2632, "Input",
 CellGroupingRules->{GroupTogetherGrouping, 10000.}],
Cell[329063, 7759, 358, 6, 28, "Input",
 CellGroupingRules->{GroupTogetherGrouping, 10000.}],
Cell[329424, 7767, 261, 6, 28, "Input",
 CellGroupingRules->{GroupTogetherGrouping, 10000.}],
Cell[329688, 7775, 297, 6, 28, "Input",
 CellGroupingRules->{GroupTogetherGrouping, 10000.}],
Cell[329988, 7783, 1044, 34, 97, "Input",
 CellGroupingRules->{GroupTogetherGrouping, 10000.}]
}, Closed]],
Cell[331047, 7820, 87, 1, 54, "Input"],
Cell[CellGroupData[{
Cell[331159, 7825, 467, 10, 40, "Input",
 CellGroupingRules->{GroupTogetherGrouping, 10000.}],
Cell[331629, 7837, 193, 3, 28, "Input",
 CellGroupingRules->{GroupTogetherGrouping, 10000.}],
Cell[331825, 7842, 49134, 1092, 2611, "Input",
 CellGroupingRules->{GroupTogetherGrouping, 10000.}],
Cell[380962, 8936, 358, 6, 28, "Input",
 CellGroupingRules->{GroupTogetherGrouping, 10000.}],
Cell[381323, 8944, 261, 6, 28, "Input",
 CellGroupingRules->{GroupTogetherGrouping, 10000.}],
Cell[381587, 8952, 297, 6, 28, "Input",
 CellGroupingRules->{GroupTogetherGrouping, 10000.}],
Cell[381887, 8960, 1044, 34, 97, "Input",
 CellGroupingRules->{GroupTogetherGrouping, 10000.}]
}, Closed]]
}
]
*)

(* End of internal cache information *)
